# Supplementary material for: 4-[5-Amino-4-(4-fluoro­phen­yl)-3-(pyridin-4-yl)-1H-pyrazol-1-yl]benzo­nitrile
Source: Acta Crystallogr Sect E Struct Rep Online. 2012 Mar 3;68(Pt 4):o935. doi: 10.1107/S160053681200877X (PMC3343917; doi:10.1107/S160053681200877X)
Supplement: Supplementary file 1 [file e-68-0o935-sup1.cif]

##############################################################################
#                                                                            #
# This CIF contains the data in a paper accepted for publication in          #
# Acta Crystallographica Section E. It conforms to the requirements of       #
# Notes for Authors for Acta Crystallographica Section E, and has been       #
# peer reviewed under the auspices of the IUCr Commission on Journals.       #
#                                                                            #
# Full details of the Crystallographic Information File format               #
# are given in the paper "The Crystallographic Information File (CIF):       #
# a New Standard Archive File for Crystallography" by S. R. Hall, F. H.      #
# Allen and I. D. Brown [Acta Cryst. (1991), A47, 655-685].                  #
#                                                                            #
# The current version of the core CIF dictionary is obtainable from          #
# ftp://ftp.iucr.org/pub/cif_core.dic.                                       #
#                                                                            #
# Software is freely available for graphical display of the structure(s)     #
# in this CIF. For information consult the CIF software page                 #
# http://www.iucr.org/resources/cif/software.                                #
#                                                                            #
# This file may be used for bona fide research purposes within the           #
# scientific community so long as proper attribution is given to the journal # 
# article from which it was obtained.                                        #
#                                                                            #
##############################################################################
data_I
_audit_creation_method     SHELXL-97
_chemical_name_systematic
;
4-[5-Amino-4-(4-fluorophenyl)-3-(pyridin-4-yl)-1<i>H</i>-
pyrazol-1-yl]benzonitrile
;
_chemical_name_common     ?
_chemical_formula_moiety     'C21 H14 F N5'
_chemical_formula_sum     'C21 H14 F N5'
_chemical_formula_iupac     'C21 H14 F N5'
_chemical_formula_weight     355.37
_chemical_melting_point     ?
_symmetry_cell_setting     orthorhombic
_symmetry_space_group_name_H-M     'P c a 21'
_symmetry_space_group_name_Hall     'P 2c -2ac'
loop_
    _symmetry_equiv_pos_as_xyz
    'x, y, z'
    '-x, -y, z+1/2'
    '-x+1/2, y, z+1/2'
    'x+1/2, -y, z'
_cell_length_a     10.5189(5)
_cell_length_b     8.1339(3)
_cell_length_c     20.0009(13)
_cell_angle_alpha     90.00
_cell_angle_beta     90.00
_cell_angle_gamma     90.00
_cell_volume     1711.27(15)
_cell_formula_units_Z     4
_cell_measurement_reflns_used     25
_cell_measurement_theta_min     65
_cell_measurement_theta_max     70
_cell_measurement_temperature     193(2)
_exptl_crystal_description     block
_exptl_crystal_colour     brown
_exptl_crystal_size_max     0.50
_exptl_crystal_size_mid     0.30
_exptl_crystal_size_min     0.30
_exptl_crystal_density_diffrn     1.379
_exptl_crystal_density_meas     ?
_exptl_crystal_density_method     'not measured'
_exptl_crystal_F_000     736
_exptl_absorpt_coefficient_mu     0.762
_exptl_absorpt_correction_type     none
_exptl_special_details     ?
_diffrn_ambient_temperature     193(2)
_diffrn_radiation_type     CuK\a
_diffrn_radiation_wavelength     1.54178
_diffrn_radiation_monochromator     graphite
_diffrn_measurement_device_type     'Enraf--Nonius CAD-4'
_diffrn_measurement_device     '\k-geometry diffractometer'
_diffrn_measurement_method     \w/2\q
_diffrn_detector_area_resol_mean     ?
_diffrn_reflns_number     3163
_diffrn_reflns_av_R_equivalents     0.0262
_diffrn_reflns_av_sigmaI/netI     0.0211
_diffrn_reflns_theta_min     4.42
_diffrn_reflns_theta_max     69.92
_diffrn_reflns_theta_full     69.92
_diffrn_measured_fraction_theta_max     1.00
_diffrn_measured_fraction_theta_full     1.000
_diffrn_reflns_limit_h_min     -12
_diffrn_reflns_limit_h_max     12
_diffrn_reflns_limit_k_min     -9
_diffrn_reflns_limit_k_max     9
_diffrn_reflns_limit_l_min     -24
_diffrn_reflns_limit_l_max     24
_diffrn_standards_number     3
_diffrn_standards_interval_count     ?
_diffrn_standards_interval_time     60
_diffrn_standards_decay_%     3
_refine_special_details
;
Refinement of <i>F</i>^2^ against ALL reflections. The weighted <i>R</i>-factor
<i>wR</i> and goodness of fit <i>S</i> are based on <i>F</i>^2^, conventional
<i>R</i>-factors <i>R</i> are based on <i>F</i>, with <i>F</i> set to zero for
negative <i>F</i>^2^. The threshold expression of <i>F</i>^2^ >
\s(<i>F</i>^2^) is used only for calculating <i>R</i>-factors(gt) <i>etc</i>.
and is not relevant to the choice of reflections for refinement.
<i>R</i>-factors based on <i>F</i>^2^ are statistically about twice as large
as those based on <i>F</i>, and <i>R</i>- factors based on ALL data will be
even larger.
;
_reflns_number_total     3059
_reflns_number_gt     3005
_reflns_threshold_expression     I>2sigma(I)
_refine_ls_structure_factor_coef     Fsqd
_refine_ls_matrix_type     full
_refine_ls_R_factor_all     0.0387
_refine_ls_R_factor_gt     0.0381
_refine_ls_wR_factor_ref     0.1030
_refine_ls_wR_factor_obs     0.1022
_refine_ls_goodness_of_fit_ref     1.043
_refine_ls_restrained_S_all     1.043
_refine_ls_number_reflns     3059
_refine_ls_number_parameters     244
_refine_ls_number_restraints     1
_refine_ls_hydrogen_treatment     constr
_refine_ls_weighting_scheme     calc
_refine_ls_weighting_details
         'calc w=1/[\s^2^(Fo^2^)+(0.0752P)^2^+0.2913P] where P=(Fo^2^+2Fc^2^)/3'
_atom_sites_solution_hydrogens     geom
_atom_sites_solution_primary     direct
_atom_sites_solution_secondary     difmap
_refine_ls_shift/su_max     0.000
_refine_ls_shift/su_mean     0.000
_refine_diff_density_max     0.169
_refine_diff_density_min     -0.225
_refine_ls_extinction_method     none
_refine_ls_extinction_coef     ?
_refine_ls_abs_structure_details     'Flack (1983), 1381 Friedel pairs'
_refine_ls_abs_structure_Flack     -0.17(18)
loop_
    _atom_type_symbol
    _atom_type_description
    _atom_type_scat_dispersion_real
    _atom_type_scat_dispersion_imag
    _atom_type_scat_source
    'C' 'C' 0.0181 0.0091
                         'International Tables Vol C Tables 4.2.6.8 and 6.1.1.4'
    'H' 'H' 0.0000 0.0000
                         'International Tables Vol C Tables 4.2.6.8 and 6.1.1.4'
    'F' 'F' 0.0727 0.0534
                         'International Tables Vol C Tables 4.2.6.8 and 6.1.1.4'
    'N' 'N' 0.0311 0.0180
                         'International Tables Vol C Tables 4.2.6.8 and 6.1.1.4'
_computing_data_collection     '<i>CAD-4 Software</i> (Enraf--Nonius, 1989)'
_computing_cell_refinement     '<i>CAD-4 Software</i> (Enraf--Nonius, 1989)'
_computing_data_reduction     'CORINC (Dr\"ager & Gattow, 1971)'
_computing_structure_solution     'SIR97 (Altomare <i>et al.</i>, 1999)'
_computing_structure_refinement     'SHELXL97 (Sheldrick, 2008)'
_computing_molecular_graphics     'PLATON (Spek, 2009)'
_computing_publication_material     'PLATON (Spek, 2009)'
loop_
    _atom_site_type_symbol
    _atom_site_label
    _atom_site_fract_x
    _atom_site_fract_y
    _atom_site_fract_z
    _atom_site_U_iso_or_equiv
    _atom_site_adp_type
    _atom_site_calc_flag
    _atom_site_refinement_flags
    _atom_site_occupancy
    _atom_site_symmetry_multiplicity
    _atom_site_disorder_assembly
    _atom_site_disorder_group
    N N1 0.43666(14) 0.21998(19) 0.52903(8) 0.0245(3) Uani d . 1 1 . .
    C C2 0.46323(15) 0.2397(2) 0.46188(10) 0.0233(4) Uani d . 1 1 . .
    C C3 0.34814(17) 0.2656(2) 0.43004(10) 0.0234(4) Uani d . 1 1 . .
    C C4 0.25715(16) 0.2607(2) 0.48226(9) 0.0236(4) Uani d . 1 1 . .
    N N5 0.30861(14) 0.23527(19) 0.54156(8) 0.0253(3) Uani d . 1 1 . .
    N N6 0.58360(15) 0.2377(2) 0.43736(9) 0.0322(4) Uani d . 1 1 . .
    H H6A 0.6492 0.2547 0.4639 0.048 Uiso d R 1 1 . .
    H H6B 0.5975 0.2425 0.3949 0.048 Uiso d R 1 1 . .
    C C7 0.51679(16) 0.1880(2) 0.58436(10) 0.0240(4) Uani d . 1 1 . .
    C C8 0.47853(17) 0.2416(3) 0.64701(11) 0.0307(4) Uani d . 1 1 . .
    H H8 0.4014 0.3013 0.6516 0.037 Uiso calc R 1 1 . .
    C C9 0.55154(18) 0.2090(3) 0.70281(10) 0.0319(4) Uani d . 1 1 . .
    H H9 0.5245 0.2446 0.7457 0.038 Uiso calc R 1 1 . .
    C C10 0.66595(17) 0.1229(2) 0.69545(9) 0.0269(4) Uani d . 1 1 . .
    C C11 0.70398(19) 0.0686(2) 0.63280(10) 0.0309(4) Uani d . 1 1 . .
    H H11 0.7816 0.0102 0.6281 0.037 Uiso calc R 1 1 . .
    C C12 0.62949(18) 0.0992(2) 0.57720(10) 0.0287(4) Uani d . 1 1 . .
    H H12 0.6548 0.0600 0.5345 0.034 Uiso calc R 1 1 . .
    C C13 0.74546(19) 0.0933(2) 0.75280(11) 0.0306(4) Uani d . 1 1 . .
    N N14 0.81025(18) 0.0714(3) 0.79805(10) 0.0402(4) Uani d . 1 1 . .
    C C16 0.33007(16) 0.3156(2) 0.35985(9) 0.0235(4) Uani d . 1 1 . .
    C C17 0.24094(18) 0.4368(2) 0.34404(10) 0.0279(4) Uani d . 1 1 . .
    H H17 0.1915 0.4843 0.3788 0.033 Uiso calc R 1 1 . .
    C C18 0.22306(19) 0.4892(2) 0.27863(11) 0.0315(4) Uani d . 1 1 . .
    H H18 0.1605 0.5693 0.2681 0.038 Uiso calc R 1 1 . .
    C C19 0.29837(19) 0.4220(3) 0.22958(9) 0.0303(4) Uani d . 1 1 . .
    C C20 0.38681(19) 0.3029(3) 0.24196(10) 0.0329(4) Uani d . 1 1 . .
    H H20 0.4369 0.2585 0.2068 0.039 Uiso calc R 1 1 . .
    C C21 0.40156(19) 0.2480(3) 0.30763(10) 0.0294(4) Uani d . 1 1 . .
    H H21 0.4611 0.1634 0.3170 0.035 Uiso calc R 1 1 . .
    F F22 0.28240(13) 0.47710(18) 0.16555(6) 0.0439(3) Uani d . 1 1 . .
    C C23 0.11619(16) 0.2723(2) 0.47901(10) 0.0247(4) Uani d . 1 1 . .
    C C24 0.04902(17) 0.3515(3) 0.52898(10) 0.0301(4) Uani d . 1 1 . .
    H H24 0.0927 0.4043 0.5646 0.036 Uiso calc R 1 1 . .
    C C25 -0.08274(18) 0.3532(3) 0.52667(11) 0.0357(5) Uani d . 1 1 . .
    H H25 -0.1273 0.4093 0.5611 0.043 Uiso calc R 1 1 . .
    N N26 -0.15029(15) 0.2799(2) 0.47859(10) 0.0370(4) Uani d . 1 1 . .
    C C27 -0.08439(19) 0.2038(3) 0.43060(12) 0.0362(5) Uani d . 1 1 . .
    H H27 -0.1306 0.1511 0.3959 0.043 Uiso calc R 1 1 . .
    C C28 0.04695(18) 0.1972(3) 0.42836(11) 0.0301(4) Uani d . 1 1 . .
    H H28 0.0891 0.1422 0.3928 0.036 Uiso calc R 1 1 . .
loop_
    _atom_site_aniso_label
    _atom_site_aniso_U_11
    _atom_site_aniso_U_22
    _atom_site_aniso_U_33
    _atom_site_aniso_U_12
    _atom_site_aniso_U_13
    _atom_site_aniso_U_23
    N1 0.0145(6) 0.0350(8) 0.0241(8) -0.0011(6) 0.0004(6) 0.0023(7)
    C2 0.0160(8) 0.0292(9) 0.0246(10) -0.0018(6) 0.0001(7) -0.0011(7)
    C3 0.0177(8) 0.0267(8) 0.0259(9) -0.0007(6) 0.0000(7) -0.0014(8)
    C4 0.0149(8) 0.0299(8) 0.0259(9) -0.0019(6) -0.0023(7) 0.0007(7)
    N5 0.0128(7) 0.0366(8) 0.0265(9) 0.0008(5) -0.0004(6) 0.0013(7)
    N6 0.0119(7) 0.0586(11) 0.0260(8) -0.0022(7) 0.0012(6) -0.0019(8)
    C7 0.0164(8) 0.0288(9) 0.0268(9) -0.0026(7) -0.0035(7) 0.0019(8)
    C8 0.0175(8) 0.0447(11) 0.0298(10) 0.0032(7) 0.0008(8) -0.0026(9)
    C9 0.0228(9) 0.0469(11) 0.0261(10) -0.0006(8) -0.0003(7) -0.0042(9)
    C10 0.0224(8) 0.0318(9) 0.0265(10) -0.0038(7) -0.0041(7) 0.0022(8)
    C11 0.0252(9) 0.0357(10) 0.0320(10) 0.0068(8) -0.0031(8) -0.0003(9)
    C12 0.0254(9) 0.0363(9) 0.0244(9) 0.0042(8) 0.0003(7) -0.0028(8)
    C13 0.0260(8) 0.0365(10) 0.0291(9) -0.0040(8) -0.0014(8) 0.0014(8)
    N14 0.0332(9) 0.0541(11) 0.0333(9) -0.0074(8) -0.0090(8) 0.0054(9)
    C16 0.0172(7) 0.0292(9) 0.0241(9) -0.0039(7) -0.0008(6) -0.0019(7)
    C17 0.0248(9) 0.0328(9) 0.0261(10) -0.0002(7) 0.0017(7) -0.0024(8)
    C18 0.0297(10) 0.0336(10) 0.0314(10) -0.0008(8) -0.0043(8) 0.0041(8)
    C19 0.0300(9) 0.0406(10) 0.0202(9) -0.0136(8) -0.0034(7) 0.0013(8)
    C20 0.0277(9) 0.0456(11) 0.0254(10) -0.0079(8) 0.0058(8) -0.0078(9)
    C21 0.0202(9) 0.0367(10) 0.0313(10) -0.0014(7) 0.0004(8) -0.0033(8)
    F22 0.0503(8) 0.0578(8) 0.0236(6) -0.0142(6) -0.0051(5) 0.0065(6)
    C23 0.0156(8) 0.0316(9) 0.0268(9) 0.0008(6) 0.0006(7) 0.0040(7)
    C24 0.0205(8) 0.0449(11) 0.0250(9) 0.0002(7) -0.0024(7) -0.0022(9)
    C25 0.0213(9) 0.0538(12) 0.0318(10) 0.0055(8) 0.0055(8) -0.0036(9)
    N26 0.0160(7) 0.0569(11) 0.0382(10) -0.0002(7) 0.0001(7) 0.0016(9)
    C27 0.0206(9) 0.0542(12) 0.0337(11) -0.0049(8) -0.0040(8) -0.0026(10)
    C28 0.0210(8) 0.0428(11) 0.0265(9) -0.0017(7) -0.0020(8) -0.0022(9)
_geom_special_details
;
All e.s.d.'s (except the e.s.d. in the dihedral angle between two l.s. planes)
are estimated using the full covariance matrix. The cell e.s.d.'s are taken
into account individually in the estimation of e.s.d.'s in distances, angles
and torsion angles; correlations between e.s.d.'s in cell parameters are only
used when they are defined by crystal symmetry. An approximate (isotropic)
treatment of cell e.s.d.'s is used for estimating e.s.d.'s involving l.s.
planes.
;
loop_
    _geom_bond_atom_site_label_1
    _geom_bond_atom_site_label_2
    _geom_bond_site_symmetry_2
    _geom_bond_distance
    _geom_bond_publ_flag
    N1 N5 . 1.376(2) ?
    N1 C2 . 1.381(3) ?
    N1 C7 . 1.415(2) ?
    C2 N6 . 1.358(2) ?
    C2 C3 . 1.384(2) ?
    C3 C4 . 1.417(3) ?
    C3 C16 . 1.474(3) ?
    C4 N5 . 1.320(2) ?
    C4 C23 . 1.487(2) ?
    N6 H6A . 0.8816 ?
    N6 H6B . 0.8621 ?
    C7 C8 . 1.386(3) ?
    C7 C12 . 1.395(3) ?
    C8 C9 . 1.380(3) ?
    C8 H8 . 0.9500 ?
    C9 C10 . 1.400(3) ?
    C9 H9 . 0.9500 ?
    C10 C11 . 1.388(3) ?
    C10 C13 . 1.440(3) ?
    C11 C12 . 1.383(3) ?
    C11 H11 . 0.9500 ?
    C12 H12 . 0.9500 ?
    C13 N14 . 1.147(3) ?
    C16 C17 . 1.397(3) ?
    C16 C21 . 1.399(3) ?
    C17 C18 . 1.389(3) ?
    C17 H17 . 0.9500 ?
    C18 C19 . 1.374(3) ?
    C18 H18 . 0.9500 ?
    C19 C20 . 1.366(3) ?
    C19 F22 . 1.367(2) ?
    C20 C21 . 1.396(3) ?
    C20 H20 . 0.9500 ?
    C21 H21 . 0.9500 ?
    C23 C24 . 1.383(3) ?
    C23 C28 . 1.389(3) ?
    C24 C25 . 1.387(3) ?
    C24 H24 . 0.9500 ?
    C25 N26 . 1.336(3) ?
    C25 H25 . 0.9500 ?
    N26 C27 . 1.336(3) ?
    C27 C28 . 1.383(3) ?
    C27 H27 . 0.9500 ?
    C28 H28 . 0.9500 ?
loop_
    _geom_angle_atom_site_label_1
    _geom_angle_atom_site_label_2
    _geom_angle_atom_site_label_3
    _geom_angle_site_symmetry_1
    _geom_angle_site_symmetry_3
    _geom_angle
    _geom_angle_publ_flag
    N5 N1 C2 . . 111.40(14) ?
    N5 N1 C7 . . 117.21(15) ?
    C2 N1 C7 . . 131.39(15) ?
    N6 C2 N1 . . 122.58(16) ?
    N6 C2 C3 . . 130.64(18) ?
    N1 C2 C3 . . 106.74(15) ?
    C2 C3 C4 . . 104.33(17) ?
    C2 C3 C16 . . 126.37(16) ?
    C4 C3 C16 . . 128.50(17) ?
    N5 C4 C3 . . 112.93(16) ?
    N5 C4 C23 . . 117.26(16) ?
    C3 C4 C23 . . 129.75(18) ?
    C4 N5 N1 . . 104.59(15) ?
    C2 N6 H6A . . 120.7 ?
    C2 N6 H6B . . 120.9 ?
    H6A N6 H6B . . 117.0 ?
    C8 C7 C12 . . 120.14(18) ?
    C8 C7 N1 . . 118.43(16) ?
    C12 C7 N1 . . 121.39(18) ?
    C9 C8 C7 . . 120.58(17) ?
    C9 C8 H8 . . 119.7 ?
    C7 C8 H8 . . 119.7 ?
    C8 C9 C10 . . 119.30(19) ?
    C8 C9 H9 . . 120.4 ?
    C10 C9 H9 . . 120.4 ?
    C11 C10 C9 . . 120.12(18) ?
    C11 C10 C13 . . 119.92(17) ?
    C9 C10 C13 . . 119.95(18) ?
    C12 C11 C10 . . 120.38(18) ?
    C12 C11 H11 . . 119.8 ?
    C10 C11 H11 . . 119.8 ?
    C11 C12 C7 . . 119.46(19) ?
    C11 C12 H12 . . 120.3 ?
    C7 C12 H12 . . 120.3 ?
    N14 C13 C10 . . 178.9(2) ?
    C17 C16 C21 . . 117.97(18) ?
    C17 C16 C3 . . 119.80(17) ?
    C21 C16 C3 . . 122.22(17) ?
    C18 C17 C16 . . 121.39(18) ?
    C18 C17 H17 . . 119.3 ?
    C16 C17 H17 . . 119.3 ?
    C19 C18 C17 . . 118.20(18) ?
    C19 C18 H18 . . 120.9 ?
    C17 C18 H18 . . 120.9 ?
    C20 C19 F22 . . 119.08(19) ?
    C20 C19 C18 . . 123.03(18) ?
    F22 C19 C18 . . 117.90(18) ?
    C19 C20 C21 . . 118.24(19) ?
    C19 C20 H20 . . 120.9 ?
    C21 C20 H20 . . 120.9 ?
    C20 C21 C16 . . 121.13(19) ?
    C20 C21 H21 . . 119.4 ?
    C16 C21 H21 . . 119.4 ?
    C24 C23 C28 . . 117.64(16) ?
    C24 C23 C4 . . 120.48(17) ?
    C28 C23 C4 . . 121.79(17) ?
    C23 C24 C25 . . 119.40(18) ?
    C23 C24 H24 . . 120.3 ?
    C25 C24 H24 . . 120.3 ?
    N26 C25 C24 . . 123.45(19) ?
    N26 C25 H25 . . 118.3 ?
    C24 C25 H25 . . 118.3 ?
    C27 N26 C25 . . 116.60(16) ?
    N26 C27 C28 . . 124.0(2) ?
    N26 C27 H27 . . 118.0 ?
    C28 C27 H27 . . 118.0 ?
    C27 C28 C23 . . 118.87(19) ?
    C27 C28 H28 . . 120.6 ?
    C23 C28 H28 . . 120.6 ?
loop_
    _geom_torsion_atom_site_label_1
    _geom_torsion_atom_site_label_2
    _geom_torsion_atom_site_label_3
    _geom_torsion_atom_site_label_4
    _geom_torsion_site_symmetry_1
    _geom_torsion_site_symmetry_2
    _geom_torsion_site_symmetry_3
    _geom_torsion_site_symmetry_4
    _geom_torsion
    _geom_torsion_publ_flag
    N5 N1 C2 N6 . . . . 176.84(17) ?
    C7 N1 C2 N6 . . . . -3.2(3) ?
    N5 N1 C2 C3 . . . . -1.1(2) ?
    C7 N1 C2 C3 . . . . 178.89(17) ?
    N6 C2 C3 C4 . . . . -177.24(19) ?
    N1 C2 C3 C4 . . . . 0.45(19) ?
    N6 C2 C3 C16 . . . . -6.8(3) ?
    N1 C2 C3 C16 . . . . 170.87(17) ?
    C2 C3 C4 N5 . . . . 0.3(2) ?
    C16 C3 C4 N5 . . . . -169.81(17) ?
    C2 C3 C4 C23 . . . . -176.61(17) ?
    C16 C3 C4 C23 . . . . 13.2(3) ?
    C3 C4 N5 N1 . . . . -0.97(19) ?
    C23 C4 N5 N1 . . . . 176.39(15) ?
    C2 N1 N5 C4 . . . . 1.26(19) ?
    C7 N1 N5 C4 . . . . -178.71(15) ?
    N5 N1 C7 C8 . . . . -27.3(2) ?
    C2 N1 C7 C8 . . . . 152.71(19) ?
    N5 N1 C7 C12 . . . . 150.24(17) ?
    C2 N1 C7 C12 . . . . -29.7(3) ?
    C12 C7 C8 C9 . . . . 0.5(3) ?
    N1 C7 C8 C9 . . . . 178.05(18) ?
    C7 C8 C9 C10 . . . . 0.9(3) ?
    C8 C9 C10 C11 . . . . -1.1(3) ?
    C8 C9 C10 C13 . . . . 177.70(19) ?
    C9 C10 C11 C12 . . . . 0.1(3) ?
    C13 C10 C11 C12 . . . . -178.77(19) ?
    C10 C11 C12 C7 . . . . 1.3(3) ?
    C8 C7 C12 C11 . . . . -1.5(3) ?
    N1 C7 C12 C11 . . . . -179.04(17) ?
    C2 C3 C16 C17 . . . . -136.16(19) ?
    C4 C3 C16 C17 . . . . 32.0(3) ?
    C2 C3 C16 C21 . . . . 42.5(3) ?
    C4 C3 C16 C21 . . . . -149.42(18) ?
    C21 C16 C17 C18 . . . . 0.1(3) ?
    C3 C16 C17 C18 . . . . 178.76(17) ?
    C16 C17 C18 C19 . . . . -1.9(3) ?
    C17 C18 C19 C20 . . . . 2.1(3) ?
    C17 C18 C19 F22 . . . . -178.44(16) ?
    F22 C19 C20 C21 . . . . -179.87(17) ?
    C18 C19 C20 C21 . . . . -0.4(3) ?
    C19 C20 C21 C16 . . . . -1.5(3) ?
    C17 C16 C21 C20 . . . . 1.7(3) ?
    C3 C16 C21 C20 . . . . -176.99(18) ?
    N5 C4 C23 C24 . . . . 38.6(3) ?
    C3 C4 C23 C24 . . . . -144.6(2) ?
    N5 C4 C23 C28 . . . . -137.84(19) ?
    C3 C4 C23 C28 . . . . 39.0(3) ?
    C28 C23 C24 C25 . . . . 0.0(3) ?
    C4 C23 C24 C25 . . . . -176.60(18) ?
    C23 C24 C25 N26 . . . . 0.8(3) ?
    C24 C25 N26 C27 . . . . -0.8(3) ?
    C25 N26 C27 C28 . . . . 0.1(3) ?
    N26 C27 C28 C23 . . . . 0.6(4) ?
    C24 C23 C28 C27 . . . . -0.6(3) ?
    C4 C23 C28 C27 . . . . 175.92(19) ?
loop_
    _geom_hbond_atom_site_label_D
    _geom_hbond_atom_site_label_H
    _geom_hbond_atom_site_label_A
    _geom_hbond_site_symmetry_A
    _geom_hbond_distance_DH
    _geom_hbond_distance_HA
    _geom_hbond_distance_DA
    _geom_hbond_angle_DHA
    N6 H6A N26 1_655 0.88 2.14 2.938(2) 150
    N6 H6B N14 3_654 0.86 2.58 3.292(3) 141
_iucr_refine_instructions_details
;
TITL ba529 in Pca21
CELL  1.54178   10.5189    8.1339   20.0009    90.000    90.000    90.000
ZERR  4          0.0005    0.0003    0.0013     0.000     0.000     0.000
REM Gitterkonstanten aus 25 Reflexen mit 65-70 Grad V=1711.3(2)
LATT  -1
SYMM    -X, -Y,0.5+Z
SYMM 0.5-X,  Y,0.5+Z
SYMM 0.5+X, -Y,    Z
SFAC     C   H   F    N
UNIT    84  56   4   20
L.S. 4
FMAP 2
PLAN -20 .5 -.5
TEMP -80
ACTA
CONF
SIZE 0.3 0.3 0.5
BOND $H
EQIV $1 x+1, y, z
EQIV $2 -x+1.5, y, z-0.5
HTAB N6 N26_$1
HTAB N6 N14_$2
WGHT    0.075200    0.291300
FVAR       1.68266
N1    4    0.436660    0.219983    0.529025    11.00000    0.01449    0.03499 =
         0.02413    0.00233    0.00045   -0.00112
     0.00014 0.00019 0.00008 0.00064 0.00078 0.00081 0.00065 0.00062 0.00057
C2    1    0.463235    0.239681    0.461878    11.00000    0.01600    0.02918 =
         0.02460   -0.00110    0.00009   -0.00176
     0.00015 0.00022 0.00010 0.00076 0.00086 0.00096 0.00073 0.00071 0.00062
C3    1    0.348145    0.265560    0.430040    11.00000    0.01769    0.02670 =
         0.02586   -0.00142    0.00005   -0.00074
     0.00017 0.00021 0.00010 0.00084 0.00080 0.00092 0.00075 0.00073 0.00062
C4    1    0.257149    0.260684    0.482258    11.00000    0.01485    0.02994 =
         0.02588    0.00068   -0.00235   -0.00185
     0.00016 0.00021 0.00009 0.00078 0.00080 0.00092 0.00074 0.00067 0.00063
N5    4    0.308610    0.235268    0.541557    11.00000    0.01283    0.03661 =
         0.02646    0.00134   -0.00036    0.00082
     0.00014 0.00019 0.00008 0.00066 0.00079 0.00086 0.00065 0.00059 0.00054
N6    4    0.583596    0.237725    0.437363    11.00000    0.01185    0.05862 =
         0.02603   -0.00188    0.00118   -0.00219
     0.00015 0.00023 0.00009 0.00066 0.00106 0.00082 0.00078 0.00062 0.00066
AFIX   3
H6A   2    0.649175    0.254688    0.463927    11.00000   -1.50000
     0.00000 0.00000 0.00000 0.00000
H6B   2    0.597475    0.242488    0.394927    11.00000   -1.50000
     0.00000 0.00000 0.00000 0.00000
AFIX   0
C7    1    0.516786    0.187966    0.584359    11.00000    0.01641    0.02877 =
         0.02682    0.00195   -0.00348   -0.00259
     0.00016 0.00022 0.00010 0.00078 0.00087 0.00091 0.00078 0.00069 0.00066
C8    1    0.478533    0.241587    0.647010    11.00000    0.01747    0.04473 =
         0.02984   -0.00256    0.00076    0.00322
     0.00017 0.00026 0.00011 0.00084 0.00108 0.00104 0.00089 0.00076 0.00072
AFIX  43
H8    2    0.401392    0.301278    0.651578    11.00000   -1.20000
     0.00000 0.00000 0.00000 0.00000
AFIX   0
C9    1    0.551543    0.209007    0.702805    11.00000    0.02280    0.04688 =
         0.02614   -0.00425   -0.00026   -0.00060
     0.00018 0.00027 0.00010 0.00087 0.00110 0.00101 0.00089 0.00074 0.00079
AFIX  43
H9    2    0.524452    0.244626    0.745738    11.00000   -1.20000
     0.00000 0.00000 0.00000 0.00000
AFIX   0
C10   1    0.665953    0.122906    0.695452    11.00000    0.02242    0.03184 =
         0.02650    0.00218   -0.00414   -0.00380
     0.00017 0.00023 0.00009 0.00082 0.00089 0.00097 0.00077 0.00072 0.00072
C11   1    0.703981    0.068634    0.632797    11.00000    0.02515    0.03567 =
         0.03201   -0.00027   -0.00310    0.00682
     0.00019 0.00025 0.00010 0.00087 0.00096 0.00104 0.00085 0.00076 0.00076
AFIX  43
H11   2    0.781639    0.010154    0.628067    11.00000   -1.20000
     0.00000 0.00000 0.00000 0.00000
AFIX   0
C12   1    0.629486    0.099181    0.577197    11.00000    0.02538    0.03628 =
         0.02442   -0.00282    0.00033    0.00422
     0.00018 0.00025 0.00010 0.00086 0.00094 0.00092 0.00078 0.00074 0.00077
AFIX  43
H12   2    0.654827    0.060044    0.534476    11.00000   -1.20000
     0.00000 0.00000 0.00000 0.00000
AFIX   0
C13   1    0.745461    0.093283    0.752803    11.00000    0.02605    0.03654 =
         0.02909    0.00139   -0.00136   -0.00405
     0.00019 0.00025 0.00011 0.00084 0.00097 0.00093 0.00084 0.00077 0.00081
N14   4    0.810246    0.071449    0.798055    11.00000    0.03324    0.05412 =
         0.03330    0.00538   -0.00903   -0.00738
     0.00018 0.00026 0.00010 0.00091 0.00114 0.00093 0.00086 0.00079 0.00082
C16   1    0.330069    0.315575    0.359845    11.00000    0.01719    0.02921 =
         0.02413   -0.00191   -0.00082   -0.00385
     0.00016 0.00022 0.00009 0.00070 0.00087 0.00087 0.00074 0.00065 0.00066
C17   1    0.240942    0.436753    0.344043    11.00000    0.02482    0.03278 =
         0.02614   -0.00243    0.00167   -0.00020
     0.00018 0.00024 0.00010 0.00085 0.00088 0.00096 0.00077 0.00075 0.00071
AFIX  43
H17   2    0.191507    0.484324    0.378768    11.00000   -1.20000
     0.00000 0.00000 0.00000 0.00000
AFIX   0
C18   1    0.223059    0.489178    0.278634    11.00000    0.02966    0.03362 =
         0.03135    0.00408   -0.00428   -0.00084
     0.00019 0.00025 0.00011 0.00100 0.00102 0.00104 0.00082 0.00080 0.00076
AFIX  43
H18   2    0.160460    0.569273    0.268090    11.00000   -1.20000
     0.00000 0.00000 0.00000 0.00000
AFIX   0
C19   1    0.298371    0.422048    0.229578    11.00000    0.03000    0.04057 =
         0.02021    0.00133   -0.00343   -0.01363
     0.00019 0.00025 0.00009 0.00090 0.00100 0.00090 0.00082 0.00072 0.00078
C20   1    0.386811    0.302868    0.241963    11.00000    0.02771    0.04564 =
         0.02535   -0.00778    0.00584   -0.00791
     0.00019 0.00027 0.00010 0.00090 0.00106 0.00097 0.00088 0.00077 0.00083
AFIX  43
H20   2    0.436942    0.258511    0.206813    11.00000   -1.20000
     0.00000 0.00000 0.00000 0.00000
AFIX   0
C21   1    0.401556    0.248011    0.307626    11.00000    0.02023    0.03674 =
         0.03134   -0.00326    0.00036   -0.00135
     0.00019 0.00025 0.00010 0.00088 0.00095 0.00103 0.00081 0.00078 0.00075
AFIX  43
H21   2    0.461146    0.163351    0.317033    11.00000   -1.20000
     0.00000 0.00000 0.00000 0.00000
AFIX   0
F22   3    0.282399    0.477102    0.165546    11.00000    0.05030    0.05775 =
         0.02355    0.00654   -0.00508   -0.01417
     0.00013 0.00018 0.00006 0.00079 0.00080 0.00063 0.00055 0.00052 0.00062
C23   1    0.116192    0.272251    0.479009    11.00000    0.01563    0.03161 =
         0.02683    0.00401    0.00060    0.00084
     0.00016 0.00022 0.00010 0.00077 0.00086 0.00091 0.00075 0.00067 0.00064
C24   1    0.049017    0.351518    0.528978    11.00000    0.02054    0.04491 =
         0.02496   -0.00223   -0.00235    0.00024
     0.00017 0.00027 0.00010 0.00084 0.00106 0.00091 0.00086 0.00071 0.00074
AFIX  43
H24   2    0.092749    0.404347    0.564551    11.00000   -1.20000
     0.00000 0.00000 0.00000 0.00000
AFIX   0
C25   1   -0.082738    0.353158    0.526667    11.00000    0.02134    0.05383 =
         0.03184   -0.00359    0.00548    0.00550
     0.00018 0.00029 0.00011 0.00087 0.00121 0.00102 0.00095 0.00082 0.00082
AFIX  43
H25   2   -0.127308    0.409341    0.561084    11.00000   -1.20000
     0.00000 0.00000 0.00000 0.00000
AFIX   0
N26   4   -0.150289    0.279885    0.478586    11.00000    0.01603    0.05691 =
         0.03818    0.00162    0.00015   -0.00016
     0.00015 0.00024 0.00010 0.00070 0.00107 0.00098 0.00086 0.00070 0.00069
C27   1   -0.084393    0.203828    0.430598    11.00000    0.02064    0.05418 =
         0.03373   -0.00258   -0.00399   -0.00491
     0.00019 0.00029 0.00012 0.00085 0.00121 0.00107 0.00098 0.00082 0.00084
AFIX  43
H27   2   -0.130566    0.151068    0.395871    11.00000   -1.20000
     0.00000 0.00000 0.00000 0.00000
AFIX   0
C28   1    0.046948    0.197168    0.428362    11.00000    0.02098    0.04278 =
         0.02653   -0.00223   -0.00204   -0.00172
     0.00018 0.00026 0.00011 0.00084 0.00105 0.00094 0.00087 0.00076 0.00075
AFIX  43
H28   2    0.089074    0.142180    0.392794    11.00000   -1.20000
     0.00000 0.00000 0.00000 0.00000
HKLF 4
;
data_global
_journal_date_recd_electronic     2012-02-13
_journal_date_accepted     2012-02-27
_journal_name_full     'Acta Crystallographica, Section E'
_journal_year     2012
_journal_volume     68
_journal_issue      4
_journal_page_first     o935
_journal_page_last     o935
_journal_paper_category     QO
_journal_paper_doi     10.1107/S160053681200877X
_journal_coeditor_code     IM2359
_publ_contact_author_name     'Stefan Laufer'
_publ_contact_author_address
;
Institute of Pharmacy
Department of Pharmaceutical and Medicinal Chemistry
Eberhard Karls University T\"ubingen
Auf der Morgenstelle 8
72076 T\"ubingen
Germany
;
_publ_contact_author_email     'stefan.laufer@uni-tuebingen.de'
_publ_contact_author_fax     '+497071295037'
_publ_contact_author_phone     '+4970712972459'
_publ_section_title
;\
4-[5-Amino-4-(4-fluorophenyl)-3-(pyridin-4-yl)-1<i>H</i>-pyrazol-1-yl]\
benzonitrile
;
loop_
    _publ_author_name
    _publ_author_address
    'Abu Thaher, Bassam'
;
Faculty of Science
Chemistry Department
Islamic University of Gaza
Gaza Strip
Palestinian Territories
;
    'Koch, Pierre'
;
Institute of Pharmacy
Department of Pharmaceutical and Medicinal Chemistry
Eberhard Karls University T\"ubingen
Auf der Morgenstelle 8
72076 T\"ubingen
Germany
;
    'Schollmeyer, Dieter'
;
Department of Organic Chemistry
Johannes Gutenberg-University Mainz,
Duesbergweg 10-14
D-55099 Mainz
Germany
;
    'Laufer, Stefan'
;
Institute of Pharmacy
Department of Pharmaceutical and Medicinal Chemistry
Eberhard Karls University T\"ubingen
Auf der Morgenstelle 8
72076 T\"ubingen
Germany
;
