# Supplementary material for: 4-[5-Amino-4-(4-fluoro­phen­yl)-3-(pyridin-4-yl)-1H-pyrazol-1-yl]benzo­nitrile
Source: Acta Crystallogr Sect E Struct Rep Online. 2012 Mar 3;68(Pt 4):o935. doi: 10.1107/S160053681200877X (PMC3343917; doi:10.1107/S160053681200877X)
Supplement: Supplementary file 2 [file e-68-0o935-Isup2.hkl]

# 
# h,k,l, Fc-squared, Fo-squared, sigma(Fo-squared) and status flag 
# 
data_I
_shelx_title ' ba529 in Pca21' 
_shelx_refln_list_code          4 
_shelx_F_calc_maximum      184.24 
_exptl_crystal_F_000       736.00 
_reflns_d_resolution_high  0.8208 
 
loop_ 
 _symmetry_equiv_pos_as_xyz 
 'x, y, z' 
 '-x, -y, z+1/2' 
 '-x+1/2, y, z+1/2' 
 'x+1/2, -y, z' 
 
_cell_length_a    10.5189 
_cell_length_b     8.1339 
_cell_length_c    20.0009 
_cell_angle_alpha  90.000 
_cell_angle_beta   90.000 
_cell_angle_gamma  90.000 
 
_shelx_F_squared_multiplier     1.000 
 
loop_ 
 _refln_index_h 
 _refln_index_k 
 _refln_index_l 
 _refln_F_squared_calc 
 _refln_F_squared_meas 
 _refln_F_squared_sigma 
 _refln_observed_status 
   0   0 -24       82.33       89.64      2.95 o 
   2   0 -24       24.03       23.38      1.61 o 
   0   1 -24      120.78      142.31      4.35 o 
   2   0 -23       15.36       17.80      1.64 o 
   4   0 -23       76.09       71.17      2.63 o 
   1   1 -23       60.93       63.62      2.78 o 
   0   0 -22     1153.53     1242.65     19.37 o 
   2   0 -22       67.89       71.62      3.14 o 
   4   0 -22       63.73       67.59      2.90 o 
   0   1 -22        2.97        4.25      1.18 o 
   1   1 -22       30.62       32.54      2.32 o 
   2   0 -21       20.13       21.83      2.13 o 
   4   0 -21        2.45        2.32      1.14 o 
   6   0 -21      144.93      173.21      5.15 o 
   1   1 -21      229.90      242.96      7.52 o 
   2   1 -21       10.30       13.11      1.79 o 
   0   0 -20     1165.01     1181.45     19.78 o 
   2   0 -20       13.78       13.80      1.94 o 
   4   0 -20       57.75       55.74      3.06 o 
   6   0 -20       63.85       60.89      2.78 o 
   0   1 -20      216.63      213.94      5.98 o 
   1   1 -20       23.15       23.15      2.35 o 
   2   1 -20       94.23       94.76      3.85 o 
   3   1 -20       87.35       86.63      3.70 o 
   4   1 -20       33.62       25.87      2.25 o 
   0   2 -20      287.36      315.65      8.79 o 
   1   2 -20       62.19       66.51      3.50 o 
   2   0 -19       50.82       44.99      2.93 o 
   4   0 -19      426.59      434.42     10.50 o 
   6   0 -19       25.41       28.82      2.13 o 
   8   0 -19       54.16       44.50      2.13 o 
   1   1 -19       49.60       53.70      3.06 o 
   2   1 -19       26.80       23.04      2.31 o 
   3   1 -19        0.19        0.82      1.91 o 
   4   1 -19       52.99       48.68      2.91 o 
   5   1 -19      240.66      206.58      5.61 o 
   7   1 -19       14.26       15.13      1.48 o 
   1   2 -19      176.13      189.79      5.70 o 
   2   2 -19      115.82      109.00      4.39 o 
   2   3 -19        7.61        6.03      1.69 o 
   0   0 -18     2527.92     2713.04     36.40 o 
   2   0 -18      578.69      559.73     12.40 o 
   4   0 -18      140.71      132.83      4.76 o 
   6   0 -18       45.11       45.05      2.78 o 
   8   0 -18       20.02       26.09      1.80 o 
   0   1 -18      827.57      876.26     16.44 o 
   1   1 -18       51.75       62.33      3.37 o 
   2   1 -18      604.01      580.72     12.76 o 
   3   1 -18      421.48      380.32      9.90 o 
   4   1 -18      248.33      223.61      6.15 o 
   5   1 -18       81.22       77.68      3.50 o 
   6   1 -18       60.63       59.04      2.99 o 
   7   1 -18       35.16       34.42      2.27 o 
   8   1 -18        6.21        6.42      1.11 o 
   0   2 -18     3236.53     3489.11     44.42 o 
   1   2 -18      218.03      238.47      6.59 o 
   2   2 -18       48.60       52.07      3.13 o 
   3   2 -18       23.32       22.40      2.33 o 
   0   3 -18      346.21      364.99      9.74 o 
   1   3 -18     1041.13     1099.97     18.96 o 
   2   3 -18      246.77      147.73      5.18 o 
   3   3 -18      202.27      148.68      4.92 o 
   2   4 -18      205.10      180.88      5.34 o 
   2   0 -17      664.92      677.74     13.99 o 
   4   0 -17      271.48      250.64      7.79 o 
   6   0 -17       97.13      113.80      4.32 o 
   8   0 -17       71.89       63.04      2.79 o 
   1   1 -17      338.76      352.52      9.45 o 
   2   1 -17      261.98      269.22      8.15 o 
   3   1 -17      155.78      138.06      4.81 o 
   4   1 -17      200.51      163.47      5.27 o 
   5   1 -17      264.63      227.70      6.28 o 
   6   1 -17       14.63       20.88      2.08 o 
   7   1 -17        8.91       10.27      1.51 o 
   8   1 -17       16.44       18.17      1.69 o 
   9   1 -17       22.70       15.86      1.49 o 
   1   2 -17      471.96      452.91     11.03 o 
   2   2 -17      358.69      358.46      9.83 o 
   3   2 -17       53.43       47.08      3.06 o 
   4   2 -17      215.20      182.69      5.64 o 
   5   2 -17        5.88        6.03      1.78 o 
   6   2 -17        9.01        7.55      1.72 o 
   8   2 -17        6.57        5.09      1.31 o 
   1   3 -17       74.63       73.70      3.67 o 
   2   3 -17       32.77       35.93      2.83 o 
   3   3 -17     1002.24      908.04     16.73 o 
   4   3 -17        8.68       10.62      1.98 o 
   1   4 -17      234.81      217.49      6.15 o 
   2   4 -17       74.59       64.62      3.30 o 
   0   0 -16      874.18      914.20     16.36 o 
   2   0 -16     1320.83     1360.06     21.60 o 
   4   0 -16      649.17      624.09     13.21 o 
   6   0 -16       10.88       10.34      2.10 o 
   8   0 -16       21.22       28.51      2.17 o 
   0   1 -16     1742.30     1824.02     26.50 o 
   1   1 -16     1106.09     1138.40     19.06 o 
   2   1 -16      647.06      630.27     13.23 o 
   3   1 -16        0.48        0.83      2.02 o 
   4   1 -16      226.10      208.58      6.09 o 
   5   1 -16      470.66      435.13     10.81 o 
   6   1 -16      135.85      130.01      4.61 o 
   7   1 -16       35.06       35.14      2.63 o 
   8   1 -16       24.76       18.77      2.04 o 
   9   1 -16       23.04       19.09      1.68 o 
   0   2 -16      154.14      138.03      4.87 o 
   1   2 -16       74.85       72.00      3.49 o 
   2   2 -16      359.00      326.40      9.04 o 
   3   2 -16       44.43       53.59      3.16 o 
   4   2 -16      543.08      466.73     11.21 o 
   5   2 -16       32.80       33.24      2.71 o 
   6   2 -16      172.68      169.51      5.26 o 
   7   2 -16       35.46       36.04      2.47 o 
   8   2 -16       54.74       52.14      2.65 o 
   9   2 -16      149.82      153.16      4.68 o 
   0   3 -16      173.62      190.00      5.80 o 
   1   3 -16      289.20      293.98      8.70 o 
   2   3 -16      159.01      163.70      5.27 o 
   3   3 -16      427.14      380.81     10.01 o 
   4   3 -16      193.37      174.83      5.42 o 
   8   3 -16       71.28       61.38      2.65 o 
   0   4 -16      640.89      592.42     12.94 o 
   1   4 -16      107.41       93.95      4.09 o 
   2   4 -16      437.74      364.56      9.76 o 
   3   4 -16       36.10       33.82      2.67 o 
   4   4 -16      330.60      330.28      9.05 o 
   5   4 -16       74.28       67.95      3.29 o 
   0   5 -16      174.12      163.88      5.26 o 
   1   5 -16      220.22      204.50      5.86 o 
   0   7 -16      146.49      129.61      3.84 o 
   2   0 -15       52.95       52.99      3.00 o 
   4   0 -15      535.56      512.05     11.64 o 
   6   0 -15      213.88      193.98      5.79 o 
   8   0 -15      212.01      207.39      5.59 o 
  10   0 -15      191.39      173.23      4.82 o 
   1   1 -15     1141.99     1173.31     19.09 o 
   2   1 -15      669.87      642.74     12.98 o 
   3   1 -15      875.89      789.22     14.93 o 
   4   1 -15      551.58      522.48     11.75 o 
   5   1 -15      221.84      211.76      6.10 o 
   6   1 -15      477.62      449.51     10.95 o 
   7   1 -15      106.29       88.52      3.82 o 
   8   1 -15       60.00       65.01      3.15 o 
   9   1 -15       75.25       83.22      3.14 o 
  10   1 -15       87.99       85.96      2.71 o 
   1   2 -15      307.75      302.52      8.48 o 
   2   2 -15       13.04       14.49      2.11 o 
   3   2 -15      105.70       88.16      3.93 o 
   4   2 -15      468.04      411.07     10.39 o 
   5   2 -15       12.42        4.56      2.02 o 
   6   2 -15      796.01      719.88     14.47 o 
   7   2 -15       71.78       69.18      3.45 o 
   8   2 -15       11.25       16.15      1.70 o 
   9   2 -15       17.33       17.96      1.61 o 
   1   3 -15      575.21      620.23     13.20 o 
   2   3 -15      115.37      121.56      4.70 o 
   3   3 -15      104.37       88.40      3.95 o 
   4   3 -15      147.35      143.63      4.94 o 
   5   3 -15      644.80      583.82     12.81 o 
   6   3 -15       47.67       45.74      2.77 o 
   7   3 -15      321.37      303.36      8.23 o 
   8   3 -15      338.24      341.73      8.15 o 
   9   3 -15        2.00        0.33      1.53 o 
   1   4 -15      415.74      361.31      9.73 o 
   2   4 -15       44.34       45.26      2.87 o 
   3   4 -15      198.58      178.79      5.53 o 
   4   4 -15      346.50      274.52      8.36 o 
   1   5 -15      157.32      141.85      5.09 o 
   2   5 -15       30.19       26.51      2.29 o 
   1   7 -15       12.13       11.92      1.74 o 
   0   0 -14      447.70      460.13     10.15 o 
   2   0 -14      646.59      720.97     13.59 o 
   4   0 -14       33.86       27.66      2.47 o 
   6   0 -14      212.50      203.45      5.98 o 
   8   0 -14      135.77      154.30      4.90 o 
  10   0 -14      402.59      411.76      8.54 o 
   0   1 -14      238.73      273.37      7.65 o 
   1   1 -14       60.31       70.09      3.28 o 
   2   1 -14      227.82      220.56      6.93 o 
   3   1 -14      685.65      687.10     13.48 o 
   4   1 -14       70.40       66.91      3.33 o 
   5   1 -14      253.15      259.01      8.06 o 
   6   1 -14        3.48        4.16      1.82 o 
   7   1 -14      272.44      254.78      7.93 o 
   8   1 -14      149.68      143.22      4.75 o 
   9   1 -14      203.92      202.45      5.36 o 
  10   1 -14       30.08       22.59      1.78 o 
   0   2 -14       26.63       25.58      2.09 o 
   1   2 -14      183.05      183.26      5.32 o 
   2   2 -14      746.87      713.82     13.85 o 
   3   2 -14       49.75       50.75      2.96 o 
   4   2 -14        8.74        8.01      1.72 o 
   5   2 -14      127.49      114.94      4.43 o 
   6   2 -14       77.65       79.05      3.81 o 
   7   2 -14       63.51       70.14      3.54 o 
   8   2 -14       13.30       12.58      1.84 o 
   9   2 -14       72.85       80.19      3.29 o 
  10   2 -14       75.92       89.44      2.95 o 
   0   3 -14      130.62      132.66      4.57 o 
   1   3 -14      127.59      135.97      4.73 o 
   2   3 -14      324.08      343.85      9.17 o 
   3   3 -14      279.61      258.45      8.02 o 
   4   3 -14       45.27       47.33      2.96 o 
   5   3 -14      446.25      421.49     10.59 o 
   6   3 -14      154.85      142.15      4.90 o 
   7   3 -14      104.63      100.87      4.04 o 
   8   3 -14       41.17       45.21      2.64 o 
   9   3 -14      151.81      141.07      4.01 o 
   0   4 -14        9.20       10.66      1.84 o 
   1   4 -14       23.10       24.48      2.32 o 
   2   4 -14       43.23       43.85      2.97 o 
   3   4 -14       17.12       19.46      1.95 o 
   4   4 -14       28.38       25.30      2.38 o 
   5   4 -14        2.65        5.03      1.53 o 
   7   4 -14       15.72       10.04      1.68 o 
   8   4 -14       13.32       11.62      1.67 o 
   9   4 -14       59.89       62.06      2.39 o 
   0   5 -14       86.09       80.53      3.76 o 
   1   5 -14       66.85       62.30      3.39 o 
   2   5 -14       56.39       56.57      3.28 o 
   3   5 -14       74.84       68.94      3.48 o 
   4   5 -14       44.06       42.18      2.87 o 
   0   6 -14       57.11       49.15      2.97 o 
   1   6 -14      126.48      120.77      4.40 o 
   2   6 -14       39.00       42.09      2.69 o 
   0   7 -14      154.86      141.24      4.48 o 
   1   7 -14       19.77       20.92      2.16 o 
   0   8 -14      129.77      115.06      3.42 o 
   1   8 -14       20.12       19.47      1.53 o 
   2   0 -13      445.29      457.13      9.88 o 
   4   0 -13      135.66      148.16      4.66 o 
   6   0 -13      348.86      338.99      9.43 o 
   8   0 -13      351.64      362.54      9.60 o 
  10   0 -13      346.39      332.89      7.83 o 
   1   1 -13      230.66      235.85      6.68 o 
   2   1 -13      140.37      156.09      4.64 o 
   3   1 -13      369.27      361.44      8.99 o 
   4   1 -13      529.23      505.30     11.13 o 
   5   1 -13       22.39       22.43      2.33 o 
   6   1 -13      313.94      295.23      8.71 o 
   7   1 -13      812.85      787.28     15.41 o 
   8   1 -13      259.83      273.66      8.15 o 
   9   1 -13       42.93       47.03      2.63 o 
  10   1 -13       43.14       45.32      2.35 o 
   1   2 -13      162.88      177.54      4.98 o 
   2   2 -13       93.64       90.41      3.58 o 
   3   2 -13       81.28       84.60      3.58 o 
   4   2 -13      293.09      273.54      8.00 o 
   5   2 -13       18.29       17.73      2.12 o 
   6   2 -13       19.88       15.39      2.26 o 
   7   2 -13      106.07      102.52      4.23 o 
   8   2 -13       22.94       30.58      2.32 o 
   9   2 -13      400.21      387.93      9.18 o 
  10   2 -13       53.51       52.83      2.40 o 
   1   3 -13      296.24      300.96      8.27 o 
   2   3 -13       52.38       49.05      2.84 o 
   3   3 -13      310.69      309.81      8.62 o 
   4   3 -13      179.45      173.43      5.41 o 
   5   3 -13      538.48      473.81     11.45 o 
   6   3 -13      332.10      325.12      9.26 o 
   7   3 -13       41.29       41.68      2.80 o 
   8   3 -13       52.38       47.54      2.96 o 
   9   3 -13       36.84       33.94      2.21 o 
  10   3 -13       75.10       81.21      2.79 o 
   1   4 -13      266.25      255.06      7.88 o 
   2   4 -13      130.80      119.46      4.46 o 
   3   4 -13      187.14      155.58      5.13 o 
   4   4 -13       88.81       68.42      3.55 o 
   5   4 -13       25.08       19.97      2.07 o 
   6   4 -13      303.44      267.44      8.14 o 
   7   4 -13      210.91      185.10      5.55 o 
   8   4 -13       90.31       81.35      3.34 o 
   9   4 -13      118.04      112.40      3.52 o 
   1   5 -13      285.92      259.08      6.82 o 
   2   5 -13       46.13       44.75      2.81 o 
   3   5 -13        5.32        5.90      1.36 o 
   4   5 -13       35.34       36.37      2.64 o 
   5   5 -13      324.18      285.86      8.38 o 
   8   5 -13      125.29      117.98      3.66 o 
   1   6 -13       68.11       65.22      3.38 o 
   2   6 -13       46.99       44.72      2.84 o 
   3   6 -13        9.58        8.41      1.62 o 
   5   6 -13       37.99       29.23      2.35 o 
   7   6 -13        5.50        5.46      1.20 o 
   1   7 -13       22.31       17.36      2.12 o 
   2   7 -13       14.92       17.91      1.89 o 
   3   7 -13       10.90       11.34      1.57 o 
   5   7 -13       79.61       71.63      2.83 o 
   1   8 -13       41.95       35.80      2.21 o 
   2   8 -13        2.31        3.07      1.02 o 
   3   8 -13       15.93       15.90      1.44 o 
   0   0 -12      107.71      123.91      3.84 o 
   2   0 -12      449.11      501.83     10.17 o 
   4   0 -12       86.92       89.89      3.56 o 
   6   0 -12      484.61      482.58     11.26 o 
   8   0 -12     2302.54     2322.52     32.25 o 
  10   0 -12      331.96      290.14      7.58 o 
   0   1 -12      407.43      427.37      9.01 o 
   1   1 -12       87.85       98.24      3.43 o 
   2   1 -12      721.56      781.73     13.57 o 
   3   1 -12      286.36      306.90      7.87 o 
   4   1 -12      109.71      119.19      4.17 o 
   5   1 -12      379.91      404.09      9.83 o 
   6   1 -12       39.77       41.85      2.82 o 
   7   1 -12      801.06      761.66     15.11 o 
   8   1 -12       85.45       78.77      3.76 o 
   9   1 -12      113.70       92.79      3.92 o 
  10   1 -12       40.28       39.25      2.35 o 
  11   1 -12      197.92      217.64      5.38 o 
   0   2 -12      429.59      474.13      9.95 o 
   1   2 -12       66.20       84.33      3.28 o 
   2   2 -12      237.81      258.75      7.13 o 
   3   2 -12        4.84        4.08      1.51 o 
   4   2 -12      165.71      157.33      4.90 o 
   5   2 -12       43.23       41.34      2.81 o 
   6   2 -12       82.68       75.68      3.63 o 
   7   2 -12      429.33      425.18     10.74 o 
   8   2 -12     1132.54     1065.23     18.52 o 
   9   2 -12      148.65      148.77      4.68 o 
  10   2 -12       43.60       37.72      2.13 o 
   0   3 -12      602.32      559.00     11.48 o 
   1   3 -12      368.38      368.00      9.04 o 
   2   3 -12       25.88       30.11      2.19 o 
   3   3 -12      113.78       86.74      3.70 o 
   4   3 -12      186.29      183.19      5.42 o 
   5   3 -12      453.96      415.31     10.45 o 
   6   3 -12       63.10       58.15      3.31 o 
   7   3 -12      772.41      668.89     13.87 o 
   8   3 -12       18.63       10.95      1.92 o 
   9   3 -12      268.07      255.18      7.17 o 
  10   3 -12        2.72        2.23      1.13 o 
   0   4 -12      163.29      151.25      4.97 o 
   1   4 -12      106.80       98.07      4.02 o 
   2   4 -12       27.23       33.98      2.48 o 
   3   4 -12       51.80       47.26      3.04 o 
   4   4 -12        3.59        6.95      1.64 o 
   5   4 -12      211.78      199.75      5.89 o 
   6   4 -12        5.70        5.83      1.77 o 
   7   4 -12      263.10      227.74      6.11 o 
   8   4 -12       96.64       90.44      3.64 o 
   9   4 -12      154.71      149.38      4.22 o 
   0   5 -12      253.74      240.52      6.52 o 
   1   5 -12       58.69       54.08      3.22 o 
   2   5 -12      201.62      184.60      5.61 o 
   3   5 -12      194.02      176.02      5.57 o 
   4   5 -12       65.78       60.99      3.46 o 
   5   5 -12      128.30      112.15      4.35 o 
   6   5 -12      300.38      278.82      8.21 o 
   7   5 -12       11.19       14.02      1.86 o 
   8   5 -12       29.31       28.18      2.10 o 
   9   5 -12       11.57       18.23      1.49 o 
   0   6 -12      620.33      593.25     13.04 o 
   1   6 -12       45.99       37.90      2.90 o 
   2   6 -12       42.29       37.01      2.81 o 
   3   6 -12        0.61        2.36      1.44 o 
   4   6 -12       31.55       31.08      2.46 o 
   5   6 -12       18.05       15.98      1.82 o 
   6   6 -12       43.29       38.62      2.45 o 
   7   6 -12        3.44        3.22      1.22 o 
   8   6 -12       91.55       78.30      2.70 o 
   0   7 -12      416.52      368.86      9.51 o 
   1   7 -12      199.57      193.17      5.61 o 
   2   7 -12       52.28       47.24      2.82 o 
   3   7 -12        1.13        2.22      1.25 o 
   4   7 -12        7.26        8.98      1.51 o 
   5   7 -12       86.62       79.99      3.21 o 
   6   7 -12      141.25      120.74      3.62 o 
   0   8 -12       87.74       72.98      3.02 o 
   1   8 -12       42.66       39.65      2.29 o 
   2   8 -12       63.09       60.19      2.70 o 
   3   8 -12        9.89       10.31      1.34 o 
   4   8 -12       23.39       20.09      1.55 o 
   2   0 -11      604.69      691.65     11.97 o 
   4   0 -11      714.62      716.86     13.02 o 
   6   0 -11      283.77      284.70      8.19 o 
   8   0 -11     1229.21     1245.23     20.74 o 
  10   0 -11        3.45        3.26      1.29 o 
   1   1 -11       72.82       85.68      3.03 o 
   2   1 -11      115.05      125.07      3.80 o 
   3   1 -11     1440.76     1698.46     23.39 o 
   4   1 -11       32.84       39.23      2.53 o 
   5   1 -11      306.43      340.30      8.74 o 
   6   1 -11       47.49       46.98      2.85 o 
   7   1 -11      149.37      147.95      5.03 o 
   8   1 -11       41.60       40.19      2.89 o 
   9   1 -11      235.54      219.98      6.09 o 
  10   1 -11       33.95       38.73      2.29 o 
  11   1 -11        2.27        2.09      1.19 o 
   1   2 -11       12.50       13.81      1.55 o 
   2   2 -11      188.17      186.21      5.77 o 
   3   2 -11      253.32      258.23      7.13 o 
   4   2 -11      108.96      106.03      3.82 o 
   5   2 -11       25.17       29.37      2.35 o 
   6   2 -11     1488.13     1391.32     22.09 o 
   7   2 -11      369.33      336.20      9.32 o 
   8   2 -11      127.20      111.10      4.46 o 
   9   2 -11      110.37      100.68      3.93 o 
  10   2 -11       46.34       50.82      2.61 o 
  11   2 -11       10.06       12.86      1.34 o 
   1   3 -11      684.08      673.65     12.55 o 
   2   3 -11       52.86       53.13      2.82 o 
   3   3 -11      493.84      437.65     10.05 o 
   4   3 -11       90.13       82.81      3.60 o 
   5   3 -11      374.69      346.22      9.29 o 
   6   3 -11      126.68      119.66      4.61 o 
   7   3 -11       14.90       11.37      1.91 o 
   8   3 -11       68.29       74.50      3.58 o 
   9   3 -11      121.46      105.37      3.94 o 
  10   3 -11       46.06       42.31      2.36 o 
   1   4 -11        3.30        8.34      1.62 o 
   2   4 -11        7.51        7.16      1.70 o 
   3   4 -11       35.08       30.85      2.34 o 
   4   4 -11      249.28      242.02      6.43 o 
   5   4 -11      271.93      246.82      6.64 o 
   6   4 -11      301.55      256.02      6.82 o 
   7   4 -11      207.65      185.32      5.72 o 
   8   4 -11       74.13       56.25      3.02 o 
   9   4 -11       25.20       27.61      2.08 o 
  10   4 -11       11.35       10.67      1.30 o 
   1   5 -11      391.57      381.23      9.96 o 
   2   5 -11      137.40      139.07      4.84 o 
   3   5 -11       53.34       55.61      3.33 o 
   4   5 -11       87.76       74.64      3.68 o 
   5   5 -11      157.06      148.07      5.17 o 
   6   5 -11       61.61       55.49      3.13 o 
   7   5 -11       40.92       38.88      2.56 o 
   8   5 -11        4.77        4.42      1.34 o 
   9   5 -11       49.88       47.89      2.31 o 
   1   6 -11      216.41      204.36      6.07 o 
   2   6 -11        3.22        1.74      2.08 o 
   3   6 -11      146.69      141.47      4.91 o 
   4   6 -11       49.60       45.45      2.92 o 
   5   6 -11        3.08        3.16      1.48 o 
   6   6 -11       30.33       27.57      2.34 o 
   7   6 -11       62.28       54.38      2.70 o 
   8   6 -11       97.30       94.57      3.09 o 
   1   7 -11       30.05       29.09      2.73 o 
   2   7 -11        9.39       10.62      1.89 o 
   3   7 -11      162.19      154.15      4.94 o 
   4   7 -11       85.91       82.91      3.65 o 
   5   7 -11       28.77       24.10      2.04 o 
   6   7 -11       13.50       14.94      1.54 o 
   1   8 -11       64.75       52.58      2.79 o 
   2   8 -11       13.97       18.05      1.66 o 
   3   8 -11       23.82       23.01      1.73 o 
   4   8 -11       16.90       17.80      1.63 o 
   0   0 -10     2895.22     3440.44     39.63 o 
   2   0 -10     2350.91     2678.36     32.36 o 
   4   0 -10      542.19      517.83     10.34 o 
   6   0 -10      783.76      834.73     15.28 o 
   8   0 -10     1640.28     1685.61     25.72 o 
  10   0 -10       53.46       55.16      3.02 o 
   0   1 -10     1567.49     1726.93     22.37 o 
   1   1 -10      969.88     1176.69     16.73 o 
   2   1 -10      787.50      863.18     13.60 o 
   3   1 -10      178.99      211.37      5.98 o 
   4   1 -10      212.02      207.82      6.18 o 
   5   1 -10      187.63      196.40      5.33 o 
   6   1 -10       93.21       86.25      3.68 o 
   7   1 -10     2264.10     2230.55     31.26 o 
   8   1 -10       46.35       49.27      3.16 o 
   9   1 -10      318.56      288.19      8.50 o 
  10   1 -10        6.60        8.17      1.51 o 
  11   1 -10       45.74       40.74      2.36 o 
   0   2 -10     1442.39     1500.26     20.52 o 
   1   2 -10      134.20      156.68      4.16 o 
   2   2 -10      480.11      497.70      9.77 o 
   3   2 -10      257.31      296.45      7.44 o 
   4   2 -10      201.59      198.68      6.23 o 
   5   2 -10       85.99       92.34      3.73 o 
   6   2 -10      802.42      786.82     15.01 o 
   7   2 -10      322.75      294.66      8.80 o 
   8   2 -10      581.50      548.40     12.42 o 
   9   2 -10       19.73       19.56      2.11 o 
  10   2 -10       47.01       48.72      2.81 o 
  11   2 -10        9.73       12.89      1.48 o 
   0   3 -10      316.30      335.06      7.96 o 
   1   3 -10       50.60       49.07      2.56 o 
   2   3 -10      256.62      228.44      6.59 o 
   3   3 -10       37.61       35.46      2.30 o 
   4   3 -10      327.98      335.57      8.67 o 
   5   3 -10       91.92       93.35      3.99 o 
   6   3 -10      117.46      111.28      4.41 o 
   7   3 -10      554.40      542.40     12.37 o 
   8   3 -10       48.00       48.26      3.15 o 
   9   3 -10      162.76      135.74      4.66 o 
  10   3 -10       33.98       36.94      2.27 o 
  11   3 -10       31.82       31.95      1.79 o 
   0   4 -10      491.84      499.34     10.74 o 
   1   4 -10       76.01       84.69      3.55 o 
   2   4 -10      262.37      288.91      8.04 o 
   3   4 -10      216.23      175.39      5.24 o 
   4   4 -10      406.55      382.60      9.78 o 
   5   4 -10      749.42      698.57     14.29 o 
   6   4 -10      291.65      270.98      7.07 o 
   7   4 -10       80.48       70.44      3.69 o 
   8   4 -10      128.59      123.40      4.45 o 
   9   4 -10      103.04       98.68      3.74 o 
  10   4 -10       21.36       26.33      1.78 o 
   0   5 -10     1720.52     1619.36     24.49 o 
   1   5 -10       33.44       32.28      2.61 o 
   2   5 -10      137.39      142.08      4.99 o 
   3   5 -10       93.25       87.34      3.91 o 
   4   5 -10       24.17       25.25      2.50 o 
   5   5 -10      264.96      241.69      6.64 o 
   6   5 -10      133.84      121.55      4.59 o 
   7   5 -10      131.56      114.79      4.29 o 
   8   5 -10       85.06       77.46      3.43 o 
   9   5 -10       44.57       40.56      2.25 o 
   0   6 -10      154.96      144.56      5.18 o 
   1   6 -10       70.45       69.98      3.62 o 
   2   6 -10      197.22      217.38      6.27 o 
   3   6 -10       17.69       17.07      2.23 o 
   4   6 -10      266.47      248.04      6.64 o 
   5   6 -10      275.77      253.63      7.94 o 
   6   6 -10       36.37       34.14      2.33 o 
   7   6 -10       74.50       67.46      3.08 o 
   8   6 -10       69.60       69.59      2.83 o 
   0   7 -10      139.49      131.00      4.79 o 
   1   7 -10      139.84      131.86      4.69 o 
   2   7 -10      139.76      126.46      4.59 o 
   3   7 -10       14.85       13.38      1.92 o 
   4   7 -10       70.86       63.08      3.21 o 
   5   7 -10      193.39      176.80      5.05 o 
   6   7 -10       44.54       39.88      2.37 o 
   7   7 -10      144.99      138.92      3.84 o 
   0   8 -10       84.43       77.04      3.52 o 
   1   8 -10       12.33       12.22      1.88 o 
   2   8 -10      202.04      200.56      5.40 o 
   3   8 -10       30.71       33.18      2.23 o 
   4   8 -10       79.00       80.30      3.18 o 
   5   8 -10       17.17       15.26      1.60 o 
   0   9 -10      156.93      142.96      3.84 o 
   1   9 -10       28.11       30.14      1.75 o 
   2   0  -9     1192.32     1498.47     19.70 o 
   4   0  -9     1388.01     1537.41     21.25 o 
   6   0  -9      377.25      384.46      9.34 o 
   8   0  -9       57.34       46.65      3.02 o 
  10   0  -9        8.12       12.19      1.60 o 
   1   1  -9      823.26      940.81     13.71 o 
   2   1  -9      146.10      194.58      5.20 o 
   3   1  -9     1157.26     1281.30     18.07 o 
   4   1  -9       67.49       64.29      2.79 o 
   5   1  -9       15.09       22.54      1.79 o 
   6   1  -9      122.93      119.01      4.21 o 
   7   1  -9       59.70       71.70      3.52 o 
   8   1  -9      196.54      190.80      5.80 o 
   9   1  -9      100.27       91.00      4.03 o 
  10   1  -9        4.40        4.03      1.46 o 
  11   1  -9       66.51       62.13      2.77 o 
   1   2  -9       56.50       66.76      2.57 o 
   2   2  -9      843.27      848.08     13.40 o 
   3   2  -9       78.53       79.99      2.97 o 
   4   2  -9       30.24       34.42      2.10 o 
   5   2  -9       71.56       78.62      3.34 o 
   6   2  -9      178.05      174.05      5.28 o 
   7   2  -9      585.91      531.78     11.95 o 
   8   2  -9      148.51      136.52      4.88 o 
   9   2  -9       10.38        9.47      1.79 o 
  10   2  -9       44.75       46.12      2.81 o 
  11   2  -9       43.07       49.65      2.36 o 
   1   3  -9     1050.32     1103.16     16.66 o 
   2   3  -9      847.89      931.12     15.04 o 
   3   3  -9      544.24      528.15     10.65 o 
   4   3  -9       47.88       44.64      2.63 o 
   5   3  -9      427.04      426.11     10.10 o 
   6   3  -9       81.22       72.44      3.55 o 
   7   3  -9      160.68      140.33      4.92 o 
   8   3  -9      210.44      199.58      5.94 o 
   9   3  -9       10.14        8.03      1.62 o 
  10   3  -9       15.12       14.78      1.70 o 
  11   3  -9       34.56       32.14      1.81 o 
   1   4  -9      176.90      182.86      4.97 o 
   2   4  -9       97.41       95.12      3.78 o 
   3   4  -9        1.84        0.72      1.70 o 
   4   4  -9       43.04       40.21      2.78 o 
   5   4  -9      379.93      355.39      9.44 o 
   6   4  -9       86.05       71.59      3.61 o 
   7   4  -9       13.54       10.82      1.89 o 
   8   4  -9       83.97       68.88      3.49 o 
   9   4  -9        4.82        6.13      1.52 o 
  10   4  -9       27.47       25.83      1.76 o 
   1   5  -9     1341.44     1308.25     20.72 o 
   2   5  -9      129.05      129.77      4.51 o 
   3   5  -9      330.19      317.18      8.97 o 
   4   5  -9        9.60       16.78      1.86 o 
   5   5  -9        4.59        4.18      1.76 o 
   6   5  -9      211.83      191.62      5.85 o 
   7   5  -9        6.69       10.34      1.79 o 
   8   5  -9       10.81       11.53      1.74 o 
   9   5  -9       38.69       32.84      2.19 o 
  10   5  -9       18.80       18.82      1.45 o 
   1   6  -9       97.08       82.84      3.91 o 
   2   6  -9      174.46      177.78      5.62 o 
   3   6  -9      268.45      272.40      8.37 o 
   4   6  -9       65.34       54.01      3.30 o 
   5   6  -9       61.73       53.84      3.21 o 
   6   6  -9      188.00      166.56      5.24 o 
   7   6  -9       12.44        9.02      1.68 o 
   8   6  -9       60.01       55.99      2.66 o 
   9   6  -9        3.35        3.10      0.96 o 
   1   7  -9      398.36      393.24     10.13 o 
   2   7  -9        7.70        9.05      1.86 o 
   3   7  -9        9.12       10.71      1.70 o 
   4   7  -9       83.68       88.19      3.78 o 
   5   7  -9       13.41       12.19      1.70 o 
   6   7  -9       36.64       34.68      2.34 o 
   7   7  -9        9.80        6.99      1.31 o 
   1   8  -9       78.94       71.00      3.37 o 
   2   8  -9      239.27      229.89      6.98 o 
   3   8  -9       13.65       14.90      1.83 o 
   4   8  -9      147.31      142.37      4.24 o 
   5   8  -9       34.34       29.03      2.03 o 
   1   9  -9      100.57       89.04      3.16 o 
   2   9  -9       27.66       27.19      1.77 o 
   0   0  -8     2746.41     3090.34     34.80 o 
   2   0  -8     1848.31     2056.94     24.84 o 
   4   0  -8      785.08      864.19     13.59 o 
   6   0  -8      343.40      345.87      8.54 o 
   8   0  -8     1836.19     1735.53     25.95 o 
  10   0  -8      201.17      184.15      5.41 o 
  12   0  -8        9.18        7.02      1.26 o 
   0   1  -8      762.61      838.88     12.05 o 
   1   1  -8      236.76      272.97      5.74 o 
   2   1  -8      408.96      469.03      8.30 o 
   3   1  -8     1164.06     1258.78     17.33 o 
   4   1  -8      562.64      585.60     10.53 o 
   5   1  -8       31.59       32.61      2.08 o 
   6   1  -8      245.11      241.06      7.06 o 
   7   1  -8     1040.56      989.82     17.20 o 
   8   1  -8       69.51       65.57      3.47 o 
   9   1  -8       76.83       78.88      3.52 o 
  10   1  -8        2.29        1.94      1.20 o 
  11   1  -8        2.79        5.41      1.35 o 
  12   1  -8       13.75       12.83      1.35 o 
   0   2  -8     1984.06     2140.15     25.98 o 
   1   2  -8      349.53      391.48      7.57 o 
   2   2  -8     1386.53     1232.91     17.06 o 
   3   2  -8      580.54      613.47     10.73 o 
   4   2  -8       67.51       59.71      2.63 o 
   5   2  -8      198.47      165.90      4.69 o 
   6   2  -8      209.86      205.24      5.48 o 
   7   2  -8       58.14       56.26      3.04 o 
   8   2  -8      556.56      503.83     11.73 o 
   9   2  -8        9.28        8.67      1.83 o 
  10   2  -8       28.07       28.04      2.34 o 
  11   2  -8       14.00        8.70      1.38 o 
   0   3  -8     3441.08     3492.42     40.62 o 
   1   3  -8      562.46      557.43     10.14 o 
   2   3  -8     1142.11     1125.43     16.64 o 
   3   3  -8       25.55       24.19      1.82 o 
   4   3  -8       49.63       44.08      2.58 o 
   5   3  -8     1015.40      998.52     16.77 o 
   6   3  -8        9.05       11.26      1.71 o 
   7   3  -8      795.29      714.99     14.33 o 
   8   3  -8       27.63       28.12      2.43 o 
   9   3  -8      100.65       83.45      3.68 o 
  10   3  -8        2.76        3.05      1.40 o 
  11   3  -8       14.45       11.02      1.24 o 
   0   4  -8      481.80      487.38      9.93 o 
   1   4  -8      197.10      194.59      5.93 o 
   2   4  -8      426.09      451.89      9.73 o 
   3   4  -8       82.40       76.83      3.28 o 
   4   4  -8       49.60       40.64      2.63 o 
   5   4  -8      188.75      170.20      5.29 o 
   6   4  -8      292.50      253.55      6.74 o 
   7   4  -8      124.97      123.32      4.58 o 
   8   4  -8      140.44      108.94      4.29 o 
   9   4  -8       58.73       57.36      3.04 o 
  10   4  -8      120.19      112.68      3.73 o 
   0   5  -8      566.22      573.78     11.85 o 
   1   5  -8      107.07      108.01      4.07 o 
   2   5  -8      248.78      232.19      7.21 o 
   3   5  -8       48.62       45.66      2.96 o 
   4   5  -8      745.25      671.69     13.75 o 
   5   5  -8      282.45      278.10      8.47 o 
   6   5  -8      183.32      166.98      5.30 o 
   7   5  -8       98.67       92.60      4.04 o 
   8   5  -8        4.33        3.24      1.51 o 
   9   5  -8      120.75      114.49      3.87 o 
  10   5  -8       43.90       40.56      2.05 o 
   0   6  -8      228.00      210.22      6.05 o 
   1   6  -8       33.35       29.64      2.39 o 
   2   6  -8      119.57      126.25      4.73 o 
   3   6  -8       47.42       49.04      2.93 o 
   4   6  -8      569.86      557.53     12.51 o 
   5   6  -8      268.59      244.84      6.61 o 
   6   6  -8      337.05      306.47      8.72 o 
   7   6  -8        2.17        2.42      1.37 o 
   8   6  -8       93.25       84.45      3.32 o 
   9   6  -8       19.08       19.35      1.56 o 
   0   7  -8     1313.49     1284.53     21.32 o 
   1   7  -8        9.68       10.52      1.83 o 
   2   7  -8      210.51      212.77      6.13 o 
   3   7  -8       19.96       20.89      2.39 o 
   4   7  -8       25.55       25.40      2.43 o 
   5   7  -8      213.77      184.65      5.44 o 
   6   7  -8      102.48       83.70      3.43 o 
   7   7  -8        2.28        2.33      1.19 o 
   8   7  -8       27.61       24.61      1.71 o 
   0   8  -8      242.26      255.73      7.85 o 
   1   8  -8      101.09      101.57      4.01 o 
   2   8  -8       76.75       77.58      3.45 o 
   3   8  -8       68.72       64.38      3.17 o 
   4   8  -8      154.43      146.45      4.48 o 
   5   8  -8       87.37       82.70      3.17 o 
   6   8  -8       19.54       18.54      1.50 o 
   0   9  -8       32.97       34.68      2.14 o 
   1   9  -8       78.04       74.03      2.91 o 
   2   9  -8       60.38       60.08      2.62 o 
   3   9  -8      104.84       96.84      3.09 o 
   2   0  -7     3306.14     3735.62     41.28 o 
   4   0  -7      163.54      211.46      5.46 o 
   6   0  -7      514.54      590.37     11.50 o 
   8   0  -7      940.86      903.29     16.55 o 
  10   0  -7       41.20       30.95      2.36 o 
  12   0  -7      159.89      151.30      4.62 o 
   1   1  -7      619.92      702.15     10.27 o 
   2   1  -7      166.43      165.35      4.29 o 
   3   1  -7     2487.75     2757.70     32.25 o 
   4   1  -7      211.04      209.48      5.55 o 
   5   1  -7      187.59      222.84      6.17 o 
   6   1  -7      350.97      343.95      8.37 o 
   7   1  -7      223.28      190.66      5.49 o 
   8   1  -7      143.41      144.97      4.93 o 
   9   1  -7       47.42       45.03      2.77 o 
  10   1  -7       59.80       56.74      3.13 o 
  11   1  -7        2.03        0.32      1.56 o 
  12   1  -7       10.91        9.81      1.35 o 
   1   2  -7      161.02      166.19      4.40 o 
   2   2  -7      346.30      306.10      6.47 o 
   3   2  -7      636.04      670.12     11.10 o 
   4   2  -7      609.91      604.37     10.84 o 
   5   2  -7      157.60      162.97      4.51 o 
   6   2  -7      613.06      585.23     11.79 o 
   7   2  -7      304.99      281.76      8.14 o 
   8   2  -7      348.51      314.86      8.84 o 
   9   2  -7      263.53      240.29      6.58 o 
  10   2  -7       17.51       14.42      1.89 o 
  11   2  -7       30.86       34.27      2.20 o 
  12   2  -7       36.75       36.00      1.85 o 
   1   3  -7      302.69      297.74      6.69 o 
   2   3  -7      192.75      195.02      5.39 o 
   3   3  -7      600.60      605.78     10.96 o 
   4   3  -7      366.50      362.69      8.40 o 
   5   3  -7       57.59       50.56      2.68 o 
   6   3  -7      156.92      143.78      4.76 o 
   7   3  -7       58.28       59.67      3.24 o 
   8   3  -7      265.32      250.16      6.69 o 
   9   3  -7        8.15        7.20      1.91 o 
  10   3  -7      116.94      102.15      3.89 o 
  11   3  -7       11.12       10.01      1.56 o 
   1   4  -7       56.66       54.72      2.67 o 
   2   4  -7      220.84      230.04      6.56 o 
   3   4  -7       32.24       33.38      2.40 o 
   4   4  -7      399.99      374.71      9.12 o 
   5   4  -7      217.17      197.29      5.57 o 
   6   4  -7      311.98      297.17      8.61 o 
   7   4  -7      352.46      309.02      9.01 o 
   8   4  -7       43.20       42.36      2.89 o 
   9   4  -7       79.54       66.90      3.34 o 
  10   4  -7      123.35      104.65      3.72 o 
  11   4  -7       10.83        8.25      1.24 o 
   1   5  -7      103.08       92.89      3.61 o 
   2   5  -7       47.90       44.90      2.67 o 
   3   5  -7      344.46      355.16      9.17 o 
   4   5  -7      371.95      326.72      8.91 o 
   5   5  -7      117.32      108.58      4.44 o 
   6   5  -7      397.97      369.63      9.88 o 
   7   5  -7        6.91        9.80      1.92 o 
   8   5  -7       16.44       12.01      1.88 o 
   9   5  -7       36.04       34.11      2.28 o 
  10   5  -7       56.53       50.86      2.43 o 
   1   6  -7      116.27      108.33      4.22 o 
   2   6  -7       40.58       44.63      2.92 o 
   3   6  -7      113.55      115.36      4.44 o 
   4   6  -7      193.88      186.87      5.77 o 
   5   6  -7       37.93       32.01      2.61 o 
   6   6  -7      132.03      120.33      4.45 o 
   7   6  -7      103.09       91.56      3.82 o 
   8   6  -7       54.70       49.17      2.71 o 
   9   6  -7        5.53        8.12      1.32 o 
   1   7  -7       80.61       85.09      3.93 o 
   2   7  -7       23.44       25.50      2.42 o 
   3   7  -7      326.58      327.83      9.25 o 
   4   7  -7      102.77      108.62      4.31 o 
   5   7  -7      195.11      194.57      5.58 o 
   6   7  -7        2.89        1.74      1.26 o 
   7   7  -7        2.52        2.72      1.30 o 
   8   7  -7       10.55        9.70      1.28 o 
   1   8  -7       40.22       35.99      2.83 o 
   2   8  -7       77.22       75.44      3.45 o 
   3   8  -7       22.08       23.54      2.25 o 
   4   8  -7        2.26        1.31      1.57 o 
   5   8  -7        1.48        4.11      1.13 o 
   6   8  -7       23.98       22.68      1.71 o 
   1   9  -7       68.40       67.39      2.84 o 
   2   9  -7       62.52       61.27      2.69 o 
   3   9  -7       87.12       79.52      2.98 o 
   0   0  -6      610.96      741.19     10.01 o 
   2   0  -6     1845.75     2049.33     23.87 o 
   4   0  -6      719.32      826.65     12.55 o 
   6   0  -6       25.66       32.50      2.15 o 
   8   0  -6      801.37      759.24     14.71 o 
  10   0  -6      132.30      123.75      4.56 o 
  12   0  -6        9.18        7.70      1.33 o 
   0   1  -6     4406.58     4643.06     49.60 o 
   1   1  -6     1498.19     1476.67     17.89 o 
   2   1  -6      288.58      263.01      5.29 o 
   3   1  -6      534.47      624.01      9.87 o 
   4   1  -6      481.63      531.24      9.39 o 
   5   1  -6     1903.23     2079.88     26.68 o 
   6   1  -6      396.06      397.14      9.00 o 
   7   1  -6      446.10      443.67     10.22 o 
   8   1  -6      362.87      359.68      9.51 o 
   9   1  -6      722.62      625.50     13.35 o 
  10   1  -6      165.90      151.80      5.05 o 
  11   1  -6       55.94       54.41      2.81 o 
  12   1  -6       24.67       20.55      1.69 o 
   0   2  -6      198.93      192.41      4.49 o 
   1   2  -6      105.82      114.26      3.42 o 
   2   2  -6      896.81      770.90     11.46 o 
   3   2  -6      494.69      527.59      9.21 o 
   4   2  -6      312.11      327.30      7.29 o 
   5   2  -6       53.60       53.83      2.58 o 
   6   2  -6       79.88       70.49      3.03 o 
   7   2  -6      439.95      399.00      9.84 o 
   8   2  -6      967.38      897.05     16.65 o 
   9   2  -6      297.12      282.33      8.50 o 
  10   2  -6       72.82       71.55      3.61 o 
  11   2  -6       45.20       44.79      2.56 o 
  12   2  -6       47.93       45.71      2.18 o 
   0   3  -6      541.14      532.85      9.26 o 
   1   3  -6      274.72      312.02      6.62 o 
   2   3  -6      855.57      837.08     12.93 o 
   3   3  -6      634.95      589.03     10.55 o 
   4   3  -6       50.49       56.09      2.63 o 
   5   3  -6      722.60      690.53     12.81 o 
   6   3  -6      104.85       82.71      3.62 o 
   7   3  -6       21.31       25.28      2.21 o 
   8   3  -6        8.07        6.22      1.98 o 
   9   3  -6      622.06      530.93     12.12 o 
  10   3  -6       10.56        7.85      1.72 o 
  11   3  -6      333.54      313.66      7.70 o 
   0   4  -6     3652.27     3763.61     43.90 o 
   1   4  -6      266.97      285.28      7.01 o 
   2   4  -6      369.01      372.34      8.32 o 
   3   4  -6       57.59       67.51      3.01 o 
   4   4  -6      265.95      244.75      7.08 o 
   5   4  -6       10.10       13.53      1.87 o 
   6   4  -6       58.69       56.33      3.15 o 
   7   4  -6      409.96      387.36     10.14 o 
   8   4  -6      394.50      389.32     10.21 o 
   9   4  -6       39.40       41.23      2.71 o 
  10   4  -6       34.23       34.27      2.41 o 
  11   4  -6       11.05       12.00      1.35 o 
   0   5  -6      632.94      612.08     12.05 o 
   1   5  -6      434.55      429.01      9.74 o 
   2   5  -6      185.12      187.66      5.25 o 
   3   5  -6      124.07      106.81      3.99 o 
   4   5  -6      102.59       98.01      3.93 o 
   5   5  -6      421.32      390.29     10.06 o 
   6   5  -6      130.00      110.89      4.45 o 
   7   5  -6      338.72      310.47      8.93 o 
   8   5  -6      136.43      113.10      4.28 o 
   9   5  -6      442.32      399.93      9.53 o 
  10   5  -6       42.72       37.01      2.27 o 
   0   6  -6      565.70      559.47     12.24 o 
   1   6  -6      148.56      143.00      4.83 o 
   2   6  -6      184.11      199.32      5.71 o 
   3   6  -6      232.62      230.23      6.36 o 
   4   6  -6      120.38      109.87      4.57 o 
   5   6  -6       45.37       45.57      2.93 o 
   6   6  -6        1.28       -1.70      1.78 o 
   7   6  -6       24.52       28.34      2.25 o 
   8   6  -6       38.30       42.99      3.05 o 
   9   6  -6       70.87       68.47      2.77 o 
   0   7  -6       19.95       21.93      2.26 o 
   1   7  -6       54.64       52.72      3.24 o 
   2   7  -6      186.31      202.94      6.07 o 
   3   7  -6       82.23       81.60      3.78 o 
   4   7  -6       63.67       63.53      3.35 o 
   5   7  -6       71.04       68.06      3.51 o 
   6   7  -6       33.22       25.57      2.37 o 
   7   7  -6      189.05      152.93      4.49 o 
   8   7  -6       96.53       80.11      2.97 o 
   0   8  -6      166.15      174.77      5.51 o 
   1   8  -6      132.50      125.60      4.59 o 
   2   8  -6      102.81      103.54      4.30 o 
   3   8  -6        4.49        3.83      1.46 o 
   4   8  -6       23.94       26.09      2.12 o 
   5   8  -6        1.46        3.75      1.17 o 
   6   8  -6       42.16       37.79      2.19 o 
   0   9  -6      351.98      355.18      8.43 o 
   1   9  -6      149.45      148.36      4.40 o 
   2   9  -6       78.04       73.19      3.11 o 
   3   9  -6        4.60        5.68      1.19 o 
   4   9  -6       10.51        9.45      1.23 o 
   2   0  -5      241.90      281.86      5.15 o 
   4   0  -5     3347.66     3974.59     44.41 o 
   6   0  -5      705.04      725.97     12.74 o 
   8   0  -5      931.45      830.55     15.45 o 
  10   0  -5      750.63      659.84     13.78 o 
  12   0  -5        7.03        5.39      1.30 o 
   1   1  -5       97.85       97.53      2.69 o 
   2   1  -5       69.16       63.53      1.93 o 
   3   1  -5     1031.54     1067.00     14.28 o 
   4   1  -5       40.30       34.46      2.01 o 
   5   1  -5       79.55       78.07      2.79 o 
   6   1  -5      164.87      169.83      4.58 o 
   7   1  -5      723.37      673.95     13.03 o 
   8   1  -5      110.35       97.53      3.95 o 
   9   1  -5      239.93      223.18      6.25 o 
  10   1  -5      304.88      253.81      7.97 o 
  11   1  -5       14.28       12.51      1.72 o 
  12   1  -5       16.46       15.95      1.60 o 
   1   2  -5     4262.62     4394.51     47.55 o 
   2   2  -5      638.77      586.19      9.16 o 
   3   2  -5      761.27      817.49     12.15 o 
   4   2  -5      173.83      143.18      4.45 o 
   5   2  -5      335.52      363.87      8.11 o 
   6   2  -5      681.33      649.16     12.29 o 
   7   2  -5      345.97      317.83      8.54 o 
   8   2  -5      268.79      236.84      6.44 o 
   9   2  -5      303.91      288.58      8.84 o 
  10   2  -5      535.08      450.29     10.87 o 
  11   2  -5       42.70       36.95      2.55 o 
  12   2  -5        3.29        3.19      1.23 o 
   1   3  -5      132.75      143.40      4.19 o 
   2   3  -5      174.51      148.28      4.40 o 
   3   3  -5     1019.36     1064.20     15.57 o 
   4   3  -5      268.12      260.30      6.67 o 
   5   3  -5      127.30      119.06      3.86 o 
   6   3  -5      129.84      111.05      4.10 o 
   7   3  -5     1057.05      989.54     17.42 o 
   8   3  -5      163.40      145.40      5.05 o 
   9   3  -5       72.26       64.25      3.40 o 
  10   3  -5       54.71       51.15      2.93 o 
  11   3  -5      107.09      119.45      3.84 o 
   1   4  -5     1185.09     1214.17     17.50 o 
   2   4  -5      237.31      242.70      6.41 o 
   3   4  -5      138.22      141.06      4.08 o 
   4   4  -5       54.38       48.70      2.65 o 
   5   4  -5      591.44      578.75     11.94 o 
   6   4  -5      117.61      112.08      4.27 o 
   7   4  -5      264.71      253.15      6.82 o 
   8   4  -5      482.99      415.45     10.62 o 
   9   4  -5      134.67      126.68      4.47 o 
  10   4  -5      124.94      109.12      3.94 o 
  11   4  -5       73.69       77.18      2.87 o 
   1   5  -5       78.80       94.63      3.55 o 
   2   5  -5      115.45      102.86      3.83 o 
   3   5  -5      272.93      281.22      7.89 o 
   4   5  -5      201.48      190.62      5.48 o 
   5   5  -5      111.40      111.88      4.34 o 
   6   5  -5      299.06      279.14      8.44 o 
   7   5  -5      121.41      114.49      4.46 o 
   8   5  -5       31.00       28.04      2.51 o 
   9   5  -5        8.51       10.49      1.65 o 
  10   5  -5        7.14        7.73      1.30 o 
   1   6  -5      166.90      170.10      5.27 o 
   2   6  -5       51.39       48.47      2.95 o 
   3   6  -5       94.32       98.27      4.07 o 
   4   6  -5       74.14       74.28      3.56 o 
   5   6  -5       52.42       47.30      3.10 o 
   6   6  -5       35.14       32.40      2.57 o 
   7   6  -5       29.45       26.23      2.36 o 
   8   6  -5      119.06       97.83      3.86 o 
   9   6  -5        4.82        6.25      1.24 o 
   1   7  -5      129.64      131.49      4.85 o 
   2   7  -5      190.21      180.00      5.65 o 
   3   7  -5       32.10       37.85      2.86 o 
   4   7  -5      101.82       96.49      4.15 o 
   5   7  -5      187.91      169.87      5.42 o 
   6   7  -5       90.69       75.48      3.53 o 
   7   7  -5       12.70        8.84      1.68 o 
   8   7  -5      102.99       96.37      3.36 o 
   1   8  -5       43.81       41.03      2.89 o 
   2   8  -5        6.13        6.63      1.73 o 
   3   8  -5       91.80       86.71      3.73 o 
   4   8  -5       11.43       11.40      1.60 o 
   5   8  -5       18.62       19.21      1.90 o 
   6   8  -5       16.17       11.99      1.60 o 
   7   8  -5       21.08       19.87      1.59 o 
   1   9  -5      100.27       96.59      3.62 o 
   2   9  -5       17.03       15.69      1.70 o 
   3   9  -5       86.24       87.51      3.18 o 
   4   9  -5        2.72       -0.22      1.41 o 
   0   0  -4    12376.18    12328.48    168.94 o 
   2   0  -4      548.82      578.89      8.10 o 
   4   0  -4      496.88      475.89      8.18 o 
   6   0  -4      897.06      965.04     15.20 o 
   8   0  -4       13.23       14.07      1.96 o 
  10   0  -4      413.60      359.88      9.57 o 
  12   0  -4       12.21       13.48      1.49 o 
   0   1  -4      555.75      523.47      7.19 o 
   1   1  -4      800.76      687.94      9.03 o 
   2   1  -4     1262.39     1246.37     15.19 o 
   3   1  -4     1139.75     1164.05     14.96 o 
   4   1  -4      269.74      261.02      5.74 o 
   5   1  -4      501.86      546.89      9.83 o 
   6   1  -4      214.46      212.09      6.10 o 
   7   1  -4      206.59      188.32      5.19 o 
   8   1  -4       41.85       36.35      2.76 o 
   9   1  -4     1173.40     1021.62     18.17 o 
  10   1  -4      232.78      208.17      6.06 o 
  11   1  -4      509.13      454.61     10.37 o 
  12   1  -4      185.92      175.16      5.32 o 
   0   2  -4     9724.46     9601.20    162.69 o 
   1   2  -4       60.14       53.68      1.80 o 
   2   2  -4      961.33      837.13     11.60 o 
   3   2  -4      106.60      108.54      2.91 o 
   4   2  -4      488.01      485.20      8.82 o 
   5   2  -4      150.84      166.27      5.16 o 
   6   2  -4      537.76      524.24     10.59 o 
   7   2  -4       43.17       43.38      2.65 o 
   8   2  -4       72.60       65.93      3.36 o 
   9   2  -4      358.05      303.38      8.83 o 
  10   2  -4      472.29      423.86     10.53 o 
  11   2  -4       48.40       38.94      2.52 o 
  12   2  -4       51.02       52.46      2.40 o 
   0   3  -4     1785.72     1820.63     22.22 o 
   1   3  -4     1983.73     1898.97     23.13 o 
   2   3  -4      405.63      389.98      7.42 o 
   3   3  -4      531.71      500.13      9.13 o 
   4   3  -4       77.02       75.33      2.85 o 
   5   3  -4      709.48      742.39     13.02 o 
   6   3  -4      194.88      181.35      5.07 o 
   7   3  -4      669.32      593.21     12.57 o 
   8   3  -4      551.12      487.95     11.46 o 
   9   3  -4     1253.16     1072.61     18.79 o 
  10   3  -4       22.18       20.44      2.20 o 
  11   3  -4       62.74       50.82      2.67 o 
  12   3  -4        6.35        2.99      1.08 o 
   0   4  -4     2517.98     2496.05     30.41 o 
   1   4  -4      401.13      419.51      8.40 o 
   2   4  -4      391.55      400.80      8.41 o 
   3   4  -4      160.42      151.55      4.19 o 
   4   4  -4      130.88      133.49      4.10 o 
   5   4  -4       53.80       45.61      2.75 o 
   6   4  -4      103.91      101.55      4.03 o 
   7   4  -4      486.15      431.46     10.73 o 
   8   4  -4       90.94       76.97      3.67 o 
   9   4  -4      103.27       89.78      3.86 o 
  10   4  -4      165.50      150.66      4.72 o 
  11   4  -4      152.85      144.00      4.07 o 
   0   5  -4       47.02       56.96      2.93 o 
   1   5  -4      181.17      181.25      4.91 o 
   2   5  -4      148.30      161.98      4.70 o 
   3   5  -4      150.84      142.89      4.59 o 
   4   5  -4       12.75       13.05      2.23 o 
   5   5  -4       79.91       81.10      3.57 o 
   6   5  -4      151.62      145.17      4.93 o 
   7   5  -4      284.89      245.63      6.74 o 
   8   5  -4      562.67      493.28     11.47 o 
   9   5  -4      389.60      359.11      9.10 o 
  10   5  -4        7.51        4.72      1.21 o 
   0   6  -4      340.80      326.54      8.86 o 
   1   6  -4      158.40      150.86      4.83 o 
   2   6  -4      331.80      324.41      8.97 o 
   3   6  -4      138.31      131.99      4.67 o 
   4   6  -4       37.05       37.23      2.68 o 
   5   6  -4       21.85       23.58      2.23 o 
   6   6  -4       41.18       33.90      2.54 o 
   7   6  -4      245.94      211.82      6.16 o 
   8   6  -4        2.76        0.72      1.80 o 
   9   6  -4       73.44       58.98      2.84 o 
   0   7  -4      162.04      143.00      5.43 o 
   1   7  -4       76.17       75.18      3.78 o 
   2   7  -4       84.86       87.93      3.96 o 
   3   7  -4        6.88        6.96      1.91 o 
   4   7  -4      131.00      120.45      4.64 o 
   5   7  -4        4.83        5.66      1.43 o 
   6   7  -4      156.71      150.95      4.88 o 
   7   7  -4        4.54        4.44      1.30 o 
   8   7  -4       52.36       49.97      2.49 o 
   0   8  -4      297.53      282.39      8.51 o 
   1   8  -4       41.16       44.50      2.75 o 
   2   8  -4       49.50       49.33      3.00 o 
   3   8  -4       46.94       44.03      2.80 o 
   4   8  -4       61.21       56.86      2.99 o 
   5   8  -4       12.47       13.15      1.77 o 
   6   8  -4       88.59       74.27      3.13 o 
   7   8  -4       57.27       57.19      2.42 o 
   0   9  -4       21.43       21.33      1.95 o 
   1   9  -4       17.48       17.62      1.92 o 
   2   9  -4       50.37       48.14      2.61 o 
   3   9  -4       28.47       25.61      1.96 o 
   4   9  -4       28.37       27.34      1.79 o 
   2   0  -3     4765.18     5010.32     95.77 o 
   4   0  -3     6271.67     6293.29     67.08 o 
   6   0  -3     3037.50     3033.44     36.58 o 
   8   0  -3      701.30      663.85     13.25 o 
  10   0  -3      179.85      140.40      4.92 o 
  12   0  -3      335.54      283.42      7.23 o 
   1   1  -3     6543.87     5112.42     92.96 o 
   2   1  -3      575.92      596.26      8.24 o 
   3   1  -3      418.70      444.40      7.19 o 
   4   1  -3      215.30      212.46      4.99 o 
   5   1  -3      193.44      193.15      5.23 o 
   6   1  -3       60.23       60.54      2.66 o 
   7   1  -3      354.62      324.78      8.31 o 
   8   1  -3      381.54      328.31      8.86 o 
   9   1  -3      322.42      297.80      8.70 o 
  10   1  -3      179.27      165.38      5.28 o 
  11   1  -3       56.82       60.92      3.14 o 
  12   1  -3      139.57      138.15      3.98 o 
   1   2  -3     2517.38     2318.94     26.05 o 
   2   2  -3     2129.50     1940.34     22.65 o 
   3   2  -3      384.09      401.51      7.13 o 
   4   2  -3     1175.53     1218.52     16.62 o 
   5   2  -3     1017.82     1001.37     15.13 o 
   6   2  -3      144.97      117.40      3.86 o 
   7   2  -3       46.57       39.10      2.47 o 
   8   2  -3     1017.99      898.17     16.36 o 
   9   2  -3       76.96       65.47      3.66 o 
  10   2  -3      154.09      124.06      4.59 o 
  11   2  -3        0.12        0.00      1.62 o 
  12   2  -3      203.82      194.26      5.60 o 
   1   3  -3       11.35       13.57      1.26 o 
   2   3  -3      695.04      647.54     10.21 o 
   3   3  -3      484.46      451.06      8.40 o 
   4   3  -3      162.84      158.38      4.90 o 
   5   3  -3      333.58      338.06      7.97 o 
   6   3  -3      807.54      747.19     13.68 o 
   7   3  -3      308.22      271.12      7.91 o 
   8   3  -3      237.40      203.29      5.97 o 
   9   3  -3      268.37      251.69      7.91 o 
  10   3  -3      138.50      125.35      4.48 o 
  11   3  -3       49.11       50.01      2.67 o 
  12   3  -3       71.36       76.55      2.65 o 
   1   4  -3      806.94      794.77     12.58 o 
   2   4  -3      216.69      196.77      5.45 o 
   3   4  -3     1684.64     1629.27     22.19 o 
   4   4  -3      547.11      495.62     10.13 o 
   5   4  -3      551.08      541.87     11.21 o 
   6   4  -3      679.88      653.17     13.14 o 
   7   4  -3      212.31      200.83      5.91 o 
   8   4  -3       80.85       74.99      3.72 o 
   9   4  -3       77.82       74.68      3.71 o 
  10   4  -3       22.99       24.54      2.06 o 
  11   4  -3       16.18       16.36      1.58 o 
   1   5  -3      128.36      136.99      4.16 o 
   2   5  -3      299.53      286.96      7.51 o 
   3   5  -3      239.70      233.33      6.95 o 
   4   5  -3      550.49      533.34     11.39 o 
   5   5  -3      182.43      164.45      5.17 o 
   6   5  -3      209.97      185.42      5.65 o 
   7   5  -3      368.49      348.17      9.68 o 
   8   5  -3       17.58       16.95      2.15 o 
   9   5  -3      108.85       97.18      3.76 o 
  10   5  -3       40.65       30.28      2.17 o 
   1   6  -3       21.05       23.08      2.13 o 
   2   6  -3       32.62       34.90      2.61 o 
   3   6  -3       73.43       68.27      3.39 o 
   4   6  -3      207.16      190.26      5.73 o 
   5   6  -3      270.16      245.23      6.59 o 
   6   6  -3      392.11      355.20      9.74 o 
   7   6  -3      184.00      169.89      5.49 o 
   8   6  -3      192.60      173.61      5.25 o 
   9   6  -3       98.16       89.46      3.48 o 
  10   6  -3       37.78       37.32      1.88 o 
   1   7  -3       68.50       57.97      3.45 o 
   2   7  -3       83.04       81.29      3.88 o 
   3   7  -3       78.37       78.37      3.74 o 
   4   7  -3       63.03       53.13      3.31 o 
   5   7  -3        4.98        4.19      1.81 o 
   6   7  -3       66.39       53.25      2.95 o 
   7   7  -3        7.96        4.44      1.35 o 
   8   7  -3      155.03      140.59      4.15 o 
   1   8  -3        2.41        2.22      1.62 o 
   2   8  -3        8.65        6.82      1.75 o 
   3   8  -3       38.30       38.50      2.71 o 
   4   8  -3       45.10       43.82      2.77 o 
   5   8  -3        1.23        0.84      1.70 o 
   6   8  -3        3.75        3.93      1.35 o 
   7   8  -3       17.74       17.29      1.55 o 
   1   9  -3      158.26      149.35      4.60 o 
   2   9  -3       33.81       31.64      2.27 o 
   3   9  -3       25.71       20.96      1.82 o 
   4   9  -3       57.13       54.07      2.56 o 
   5   9  -3       75.55       65.77      2.53 o 
   0   0  -2     4346.05     4319.51     64.52 o 
   2   0  -2    12647.58    11844.18    167.09 o 
   4   0  -2     4362.54     4089.15     44.81 o 
   6   0  -2      558.57      554.31     10.35 o 
   8   0  -2       75.61       83.18      3.56 o 
  10   0  -2      463.07      401.45     10.34 o 
  12   0  -2      316.93      302.41      7.49 o 
   0   1  -2      781.99      741.71      8.80 o 
   1   1  -2     1719.67     1485.91     16.54 o 
   2   1  -2      907.14      849.91     10.67 o 
   3   1  -2     1135.78     1049.18     13.41 o 
   4   1  -2      143.52      129.61      3.69 o 
   5   1  -2     1801.72     1766.74     22.57 o 
   6   1  -2      180.52      180.31      5.47 o 
   7   1  -2     1129.77     1124.04     17.84 o 
   8   1  -2      133.51      126.05      4.40 o 
   9   1  -2      644.17      531.90     12.14 o 
  10   1  -2      103.71       93.08      3.94 o 
  11   1  -2       64.19       67.57      3.19 o 
  12   1  -2       84.61       84.58      3.24 o 
   0   2  -2    33555.26    30390.99    370.39 o 
   1   2  -2     5019.94     4410.89     46.82 o 
   2   2  -2     3740.33     3518.32     38.34 o 
   3   2  -2      654.70      671.87     10.01 o 
   4   2  -2     2113.17     2257.97     27.17 o 
   5   2  -2       34.69       36.99      1.99 o 
   6   2  -2      276.88      262.49      6.91 o 
   7   2  -2      158.36      146.75      4.64 o 
   8   2  -2      124.14      125.36      4.56 o 
   9   2  -2      137.00      112.30      4.41 o 
  10   2  -2       99.93       92.80      4.19 o 
  11   2  -2      138.87      119.37      4.23 o 
  12   2  -2       15.83       14.77      1.68 o 
   0   3  -2     1304.32     1355.42     17.09 o 
   1   3  -2      573.46      530.82      8.51 o 
   2   3  -2     1220.94     1151.45     15.44 o 
   3   3  -2       86.93       80.33      2.66 o 
   4   3  -2      158.58      155.06      4.79 o 
   5   3  -2      445.33      484.46      9.72 o 
   6   3  -2      709.52      705.75     13.07 o 
   7   3  -2      180.68      168.38      5.15 o 
   8   3  -2       11.93       18.92      2.09 o 
   9   3  -2       66.40       62.27      3.45 o 
  10   3  -2       98.03       83.64      3.64 o 
  11   3  -2       24.24       22.32      1.99 o 
  12   3  -2        9.28        7.19      1.27 o 
   0   4  -2     2023.45     2128.57     26.31 o 
   1   4  -2      749.59      781.43     12.32 o 
   2   4  -2      437.20      428.70      8.50 o 
   3   4  -2     1440.50     1422.34     19.87 o 
   4   4  -2     1036.90      977.20     15.69 o 
   5   4  -2      472.84      483.35     10.40 o 
   6   4  -2      166.01      154.76      4.90 o 
   7   4  -2       45.78       41.78      2.86 o 
   8   4  -2       18.15        9.85      2.11 o 
   9   4  -2      274.19      230.52      6.42 o 
  10   4  -2      124.29      106.97      4.05 o 
  11   4  -2       19.19       16.79      1.73 o 
   0   5  -2      997.28      978.21     15.63 o 
   1   5  -2       67.70       67.11      2.88 o 
   2   5  -2       28.76       28.50      2.13 o 
   3   5  -2       28.11       23.83      1.95 o 
   4   5  -2      241.16      228.55      7.08 o 
   5   5  -2       13.45       11.07      1.89 o 
   6   5  -2      427.02      411.65     10.43 o 
   7   5  -2      168.70      147.87      5.14 o 
   8   5  -2       67.04       66.39      3.51 o 
   9   5  -2       91.84       79.71      3.49 o 
  10   5  -2       13.72       15.58      1.67 o 
  11   5  -2        3.02        2.84      0.98 o 
   0   6  -2      174.18      167.40      5.08 o 
   1   6  -2      189.06      206.86      5.63 o 
   2   6  -2       43.30       43.04      2.85 o 
   3   6  -2       23.41       23.89      2.08 o 
   4   6  -2       71.49       57.02      3.22 o 
   5   6  -2      175.64      161.93      5.29 o 
   6   6  -2      139.94      120.67      4.75 o 
   7   6  -2      154.84      140.63      4.89 o 
   8   6  -2       94.05       79.93      3.49 o 
   9   6  -2        1.54        2.22      1.18 o 
  10   6  -2       50.61       39.69      2.07 o 
   0   7  -2      277.90      272.70      8.43 o 
   1   7  -2      367.29      364.44      9.93 o 
   2   7  -2      292.97      284.68      8.66 o 
   3   7  -2      139.58      139.74      4.91 o 
   4   7  -2       34.50       32.49      2.63 o 
   5   7  -2       80.45       76.38      3.68 o 
   6   7  -2       14.67       15.23      2.05 o 
   7   7  -2       96.91       83.82      3.65 o 
   8   7  -2      178.68      171.35      4.60 o 
   9   7  -2       50.92       41.34      2.02 o 
   0   8  -2      165.63      171.69      5.49 o 
   1   8  -2       17.36       15.65      2.08 o 
   2   8  -2       62.41       60.12      3.35 o 
   3   8  -2        1.70        2.40      1.38 o 
   4   8  -2        3.79        4.28      1.37 o 
   5   8  -2       63.28       56.24      3.02 o 
   6   8  -2       11.88        9.90      1.44 o 
   7   8  -2      165.00      143.79      3.90 o 
   0   9  -2        8.51        7.99      1.59 o 
   1   9  -2       31.49       31.96      2.27 o 
   2   9  -2       33.44       27.85      2.12 o 
   3   9  -2        4.85        2.78      1.38 o 
   4   9  -2       36.60       35.45      2.15 o 
   5   9  -2       44.27       39.88      2.09 o 
   2   0  -1     7597.78     7060.74    111.93 o 
   4   0  -1      193.57      209.71      4.68 o 
   6   0  -1       41.63       32.97      2.08 o 
   8   0  -1      218.05      193.74      5.55 o 
  10   0  -1      428.56      368.64      9.83 o 
  12   0  -1       22.83       22.63      1.83 o 
   1   1  -1     2620.35     2286.21     24.37 o 
   2   1  -1      693.97      705.37      9.05 o 
   3   1  -1     2184.21     2088.97     23.85 o 
   4   1  -1      270.75      252.07      5.35 o 
   5   1  -1     2211.76     2189.89     26.82 o 
   6   1  -1      338.47      301.71      7.19 o 
   7   1  -1       31.16       37.29      2.38 o 
   8   1  -1       98.61       87.71      3.68 o 
   9   1  -1       70.35       60.21      3.36 o 
  10   1  -1       36.87       33.38      2.55 o 
  11   1  -1      154.86      133.65      4.56 o 
  12   1  -1       63.88       51.21      2.63 o 
   1   2  -1     7684.92     7204.90    126.34 o 
   2   2  -1     5407.15     5441.23     57.49 o 
   3   2  -1      951.77      940.38     12.79 o 
   4   2  -1     2216.89     2209.48     26.58 o 
   5   2  -1       82.47       81.28      2.85 o 
   6   2  -1      788.44      722.50     12.70 o 
   7   2  -1       38.14       41.50      2.63 o 
   8   2  -1       56.97       50.77      3.01 o 
   9   2  -1       24.29       24.40      2.25 o 
  10   2  -1       15.22        6.20      2.37 o 
  11   2  -1       17.26       15.96      1.86 o 
  12   2  -1       50.97       52.92      2.53 o 
   1   3  -1     1967.06     1828.27     21.94 o 
   2   3  -1      329.45      332.18      6.44 o 
   3   3  -1      937.54     1008.22     14.34 o 
   4   3  -1      313.60      312.64      6.97 o 
   5   3  -1     1091.93     1089.09     16.62 o 
   6   3  -1       62.17       63.16      2.98 o 
   7   3  -1      570.51      488.45     10.96 o 
   8   3  -1       23.94       19.17      2.15 o 
   9   3  -1      109.92      103.83      4.26 o 
  10   3  -1        6.07        1.21      2.10 o 
  11   3  -1       12.22       11.74      1.72 o 
  12   3  -1        5.86        6.48      1.25 o 
   1   4  -1      888.35      950.69     14.11 o 
   2   4  -1      661.13      665.78     11.19 o 
   3   4  -1      719.70      723.07     12.24 o 
   4   4  -1      215.13      218.12      6.27 o 
   5   4  -1       88.06       84.15      3.41 o 
   6   4  -1      214.89      221.60      5.93 o 
   7   4  -1       48.55       42.91      2.85 o 
   8   4  -1      584.42      533.01     12.19 o 
   9   4  -1       82.52       76.07      3.67 o 
  10   4  -1       11.93        9.41      1.49 o 
  11   4  -1        0.96        3.40      1.15 o 
   1   5  -1     1215.09     1164.82     17.74 o 
   2   5  -1      300.85      308.04      7.72 o 
   3   5  -1      284.70      294.15      7.76 o 
   4   5  -1       82.10       76.95      3.37 o 
   5   5  -1       11.56       10.23      1.61 o 
   6   5  -1      106.47       93.59      3.91 o 
   7   5  -1      310.11      293.36      8.63 o 
   8   5  -1      260.69      229.41      6.35 o 
   9   5  -1       97.68       92.99      3.89 o 
  10   5  -1        1.36        2.63      1.09 o 
  11   5  -1       21.71       22.70      1.61 o 
   1   6  -1      180.90      179.78      5.36 o 
   2   6  -1        5.62        8.48      1.37 o 
   3   6  -1       32.14       33.81      2.50 o 
   4   6  -1       13.36       13.94      1.98 o 
   5   6  -1       75.63       67.82      3.42 o 
   6   6  -1      290.91      299.12      8.88 o 
   7   6  -1       27.62       20.66      2.42 o 
   8   6  -1      291.50      265.54      7.91 o 
   9   6  -1       44.51       40.99      2.46 o 
  10   6  -1       47.97       43.57      2.10 o 
   1   7  -1      233.15      226.86      6.32 o 
   2   7  -1       68.87       73.17      3.65 o 
   3   7  -1       96.34      102.86      4.31 o 
   4   7  -1      170.52      150.91      5.27 o 
   5   7  -1       41.25       38.96      2.86 o 
   6   7  -1        3.99        5.82      1.43 o 
   7   7  -1      101.73       85.26      3.67 o 
   8   7  -1       71.79       69.50      2.98 o 
   9   7  -1        6.89        6.80      1.20 o 
   1   8  -1       89.84       82.12      3.84 o 
   2   8  -1       14.80       13.44      1.84 o 
   3   8  -1       22.76       22.43      2.33 o 
   4   8  -1        0.43        0.76      1.53 o 
   5   8  -1        2.32        2.78      1.27 o 
   6   8  -1      161.89      144.07      4.35 o 
   7   8  -1        6.64        5.48      1.28 o 
   1   9  -1       11.47       12.16      1.69 o 
   2   9  -1       17.10       17.66      1.77 o 
   3   9  -1       44.02       45.10      2.57 o 
   4   9  -1       18.70       16.09      1.58 o 
   5   9  -1       24.15       20.69      1.64 o 
   2   0   0     1820.89     1921.95    159.56 o 
   4   0   0       17.29       11.45      0.77 o 
   6   0   0      739.07      780.96     91.63 o 
   8   0   0      347.61      351.97     23.59 o 
  10   0   0       70.04       58.31      5.99 o 
  12   0   0        9.99       11.36      1.16 o 
   0   1   0      235.95      222.96      2.29 o 
   1   1   0     2986.20     2965.71    115.92 o 
   2   1   0     1576.56     1568.78     36.46 o 
   3   1   0       19.32       29.73      0.98 o 
   4   1   0      407.65      410.41     39.66 o 
   5   1   0      803.51      839.89     90.00 o 
   6   1   0      517.14      528.96     50.04 o 
   7   1   0      186.56      186.71     11.41 o 
   8   1   0       31.41       32.98      5.95 o 
   9   1   0      181.35      161.38     10.88 o 
  10   1   0        0.30        1.72      2.22 o 
  11   1   0      172.29      146.53     14.95 o 
  12   1   0        0.67        0.79      0.77 o 
   0   2   0    33945.90    32177.58    480.34 o 
   1   2   0    16199.07    15488.63    405.96 o 
   2   2   0    23047.94    21322.79    749.43 o 
   3   2   0      944.95      905.29      8.81 o 
   4   2   0     3609.24     3570.80    122.33 o 
   5   2   0        3.29       10.59      0.95 o 
   6   2   0       14.00       13.05      3.09 o 
   7   2   0       11.11       11.60      1.26 o 
   8   2   0       72.88       84.88     10.57 o 
   9   2   0       31.93       26.31      5.56 o 
  10   2   0      163.74      159.50     12.76 o 
  11   2   0       20.66       23.61      4.56 o 
  12   2   0       96.68      106.22      8.86 o 
   0   3   0     2509.36     2609.78     21.04 o 
   1   3   0     5384.77     5742.13     43.37 o 
   2   3   0        0.19        0.58      0.72 o 
   3   3   0      202.84      202.82     12.25 o 
   4   3   0     2472.41     2598.38     22.31 o 
   5   3   0       86.22      112.76      2.94 o 
   6   3   0      191.65      190.27     14.07 o 
   7   3   0       88.99      101.02      7.04 o 
   8   3   0       13.25        9.40      1.80 o 
   9   3   0      113.69      100.48      8.86 o 
  10   3   0        1.12        1.94      1.03 o 
  11   3   0       67.61       71.51      2.21 o 
  12   3   0       12.29       14.56      1.07 o 
   0   4   0     8417.46     8691.67    190.66 o 
   1   4   0     2223.97     2302.32     19.91 o 
   2   4   0        5.95        9.21      0.91 o 
   3   4   0     2060.08     2033.06     24.34 o 
   4   4   0       86.63       78.32      2.21 o 
   5   4   0      253.27      261.46      7.16 o 
   6   4   0      196.49      192.07      3.86 o 
   7   4   0       46.59       42.91      2.68 o 
   8   4   0        5.83        8.92      1.30 o 
   9   4   0       37.07       37.27      2.93 o 
  10   4   0        4.27        2.49      1.15 o 
  11   4   0        2.35        3.59      0.85 o 
   0   5   0      412.63      479.78      7.30 o 
   1   5   0     1096.73     1238.04     13.53 o 
   2   5   0     3781.91     3911.70     32.81 o 
   3   5   0       35.72       39.22      1.74 o 
   4   5   0      330.03      345.18      6.24 o 
   5   5   0      223.89      216.50      5.11 o 
   6   5   0       97.12       95.57      3.82 o 
   7   5   0       50.62       53.25      4.25 o 
   8   5   0      537.62      513.97     48.24 o 
   9   5   0       89.59       92.56      5.66 o 
  10   5   0        7.55        7.19      1.01 o 
  11   5   0       21.37       22.36      3.60 o 
   0   6   0     2171.51     2215.59     66.96 o 
   1   6   0      349.90      370.74      6.67 o 
   2   6   0      219.08      244.70      5.33 o 
   3   6   0       38.42       32.91      1.82 o 
   4   6   0       11.28       13.26      1.49 o 
   5   6   0       23.47       18.62      2.47 o 
   6   6   0        8.76        7.14      1.17 o 
   7   6   0      281.20      287.86     21.77 o 
   8   6   0       19.76       24.97      1.65 o 
   9   6   0       48.92       59.46      2.90 o 
  10   6   0        2.19        2.92      0.73 o 
   0   7   0      519.11      549.10      8.79 o 
   1   7   0       49.30       58.15      4.10 o 
   2   7   0      239.08      246.25      4.76 o 
   3   7   0       95.21      101.90      3.05 o 
   4   7   0      292.46      279.66      6.08 o 
   5   7   0       38.85       36.84      1.94 o 
   6   7   0      137.76      156.96     10.19 o 
   7   7   0       29.08       26.71      2.06 o 
   8   7   0      366.46      353.00     45.96 o 
   9   7   0        1.67        3.26      0.77 o 
   0   8   0       50.25       42.81      5.31 o 
   1   8   0       50.93       49.63      2.26 o 
   2   8   0        0.73        1.48      0.98 o 
   3   8   0        5.51        7.98      1.12 o 
   4   8   0       19.07       17.02      1.85 o 
   5   8   0       28.93       26.89      2.97 o 
   6   8   0       16.04       16.33      3.01 o 
   7   8   0      238.31      249.75     26.83 o 
   0   9   0       62.21       62.62      5.79 o 
   1   9   0      124.24      117.39      6.65 o 
   2   9   0       41.38       41.63      4.70 o 
   3   9   0        7.02        7.10      0.97 o 
   4   9   0        7.88        6.20      0.90 o 
   5   9   0       97.94       98.35      8.85 o 
   2   0   1     7593.12     6879.35    109.86 o 
   4   0   1      196.59      243.40      5.09 o 
   6   0   1       40.09       34.91      2.14 o 
   8   0   1      213.79      218.16      5.85 o 
  10   0   1      423.20      393.85     10.23 o 
  12   0   1       23.63       26.63      1.92 o 
   1   1   1     2623.61     1961.89     21.12 o 
   2   1   1      702.24      698.39      8.98 o 
   3   1   1     2187.42     2297.33     25.95 o 
   4   1   1      275.38      284.37      5.72 o 
   5   1   1     2212.15     2555.76     30.55 o 
   6   1   1      334.98      371.02      8.10 o 
   7   1   1       30.25       49.05      2.65 o 
   8   1   1       96.96       99.78      3.97 o 
   9   1   1       70.36       76.04      3.66 o 
  10   1   1       35.84       40.25      2.85 o 
  11   1   1      153.32      152.31      4.88 o 
  12   1   1       63.24       63.17      2.80 o 
   1   2   1     7690.96     6907.69    122.87 o 
   2   2   1     5385.19     5026.55     53.34 o 
   3   2   1      954.75      914.66     12.51 o 
   4   2   1     2210.18     2288.03     27.39 o 
   5   2   1       82.67       96.81      3.10 o 
   6   2   1      783.47      862.55     14.28 o 
   7   2   1       37.76       47.74      2.57 o 
   8   2   1       58.69       66.12      3.39 o 
   9   2   1       24.16       21.65      2.56 o 
  10   2   1       15.86        2.25      2.67 o 
  11   2   1       17.02       20.92      1.93 o 
  12   2   1       50.03       58.05      2.54 o 
   1   3   1     1964.87     1826.24     21.92 o 
   2   3   1      327.08      308.33      6.17 o 
   3   3   1      942.47      914.11     13.35 o 
   4   3   1      308.55      300.36      6.83 o 
   5   3   1     1091.26     1149.50     17.25 o 
   6   3   1       62.47       67.18      3.05 o 
   7   3   1      569.23      565.87     12.05 o 
   8   3   1       24.98       23.68      2.33 o 
   9   3   1      110.25      111.36      4.53 o 
  10   3   1        5.63        7.55      1.46 o 
  11   3   1       12.35       12.83      1.56 o 
  12   3   1        5.71        8.66      1.14 o 
   1   4   1      891.24      954.58     14.12 o 
   2   4   1      663.69      694.25     11.56 o 
   3   4   1      718.29      686.30     11.85 o 
   4   4   1      217.33      221.84      6.33 o 
   5   4   1       87.98       88.20      3.60 o 
   6   4   1      216.98      247.57      6.31 o 
   7   4   1       48.22       45.82      2.88 o 
   8   4   1      581.90      621.72     13.30 o 
   9   4   1       83.45       96.28      4.01 o 
  10   4   1       12.47       11.86      1.85 o 
  11   4   1        0.91        3.03      1.11 o 
   1   5   1     1216.82     1238.93     18.50 o 
   2   5   1      300.47      322.08      7.97 o 
   3   5   1      285.17      311.35      8.06 o 
   4   5   1       82.33       79.00      3.39 o 
   5   5   1       11.33        8.53      1.76 o 
   6   5   1      104.35       93.87      4.01 o 
   7   5   1      312.80      361.91      9.82 o 
   8   5   1      257.87      274.86      7.07 o 
   9   5   1       96.71      106.84      4.16 o 
  10   5   1        1.26        0.71      1.14 o 
  11   5   1       21.08       25.08      1.66 o 
   1   6   1      182.31      196.03      5.63 o 
   2   6   1        5.32        5.53      1.48 o 
   3   6   1       31.27       29.66      2.44 o 
   4   6   1       13.66       13.38      1.90 o 
   5   6   1       74.61       69.69      3.64 o 
   6   6   1      287.99      310.20      8.99 o 
   7   6   1       28.01       28.33      2.55 o 
   8   6   1      293.68      325.57      8.89 o 
   9   6   1       43.78       49.37      2.61 o 
  10   6   1       47.57       44.49      2.15 o 
   1   7   1      232.45      247.19      6.63 o 
   2   7   1       68.84       77.35      3.81 o 
   3   7   1       96.57       98.36      4.39 o 
   4   7   1      169.77      162.19      5.56 o 
   5   7   1       41.78       44.89      2.84 o 
   6   7   1        3.93        8.08      1.49 o 
   7   7   1       99.77      100.25      3.80 o 
   8   7   1       72.36       83.84      3.26 o 
   9   7   1        7.01        7.66      1.26 o 
   1   8   1       90.66       86.06      3.90 o 
   2   8   1       14.88       13.58      2.10 o 
   3   8   1       23.25       24.31      2.39 o 
   4   8   1        0.44        1.27      1.42 o 
   5   8   1        2.11        4.98      1.48 o 
   6   8   1      162.59      171.24      4.85 o 
   7   8   1        6.36        3.28      1.33 o 
   1   9   1       11.48       10.07      1.64 o 
   2   9   1       17.03       19.34      1.84 o 
   3   9   1       43.91       52.60      2.73 o 
   4   9   1       18.69       20.48      1.74 o 
   5   9   1       23.88       24.50      1.79 o 
   0   0   2     4313.72     4236.11     63.62 o 
   2   0   2    12703.21    11311.09    161.41 o 
   4   0   2     4371.01     4360.39     47.53 o 
   6   0   2      558.47      621.59     11.11 o 
   8   0   2       75.51       88.33      3.81 o 
  10   0   2      462.73      484.92     11.48 o 
  12   0   2      314.98      343.55      8.06 o 
   0   1   2      795.04      759.96      8.99 o 
   1   1   2     1713.29     1272.67     14.39 o 
   2   1   2      922.82      858.49     10.75 o 
   3   1   2     1135.28     1138.81     14.31 o 
   4   1   2      147.40      144.94      3.93 o 
   5   1   2     1800.20     2043.50     25.41 o 
   6   1   2      178.89      197.64      5.81 o 
   7   1   2     1126.59     1281.19     19.53 o 
   8   1   2      133.35      157.89      5.02 o 
   9   1   2      648.81      658.76     13.71 o 
  10   1   2      104.63      101.93      4.23 o 
  11   1   2       64.26       76.00      3.46 o 
  12   1   2       85.47       98.61      3.51 o 
   0   2   2    33584.86    30963.21    376.24 o 
   1   2   2     5023.35     4476.63     47.48 o 
   2   2   2     3753.89     3260.88     35.76 o 
   3   2   2      657.97      646.30      9.75 o 
   4   2   2     2121.93     2367.91     28.29 o 
   5   2   2       34.66       41.45      2.04 o 
   6   2   2      277.76      301.16      7.48 o 
   7   2   2      157.14      171.46      5.01 o 
   8   2   2      122.87      145.51      4.83 o 
   9   2   2      137.15      135.40      4.81 o 
  10   2   2       99.33      109.34      4.39 o 
  11   2   2      138.62      148.58      4.70 o 
  12   2   2       15.74       18.28      1.73 o 
   0   3   2     1319.03     1409.63     17.64 o 
   1   3   2      577.31      530.34      8.50 o 
   2   3   2     1227.57     1166.68     15.59 o 
   3   3   2       88.34       76.09      2.63 o 
   4   3   2      160.60      158.37      4.79 o 
   5   3   2      446.01      512.90     10.10 o 
   6   3   2      710.71      786.18     14.05 o 
   7   3   2      180.52      203.81      5.68 o 
   8   3   2       11.61       16.38      2.09 o 
   9   3   2       66.87       74.41      3.68 o 
  10   3   2       97.48       96.23      4.02 o 
  11   3   2       24.80       31.85      2.24 o 
  12   3   2        9.35        8.05      1.41 o 
   0   4   2     2009.69     2238.69     27.44 o 
   1   4   2      750.52      778.49     12.29 o 
   2   4   2      429.54      444.17      8.64 o 
   3   4   2     1443.51     1366.19     19.31 o 
   4   4   2     1032.96      952.36     15.38 o 
   5   4   2      474.16      490.18     10.56 o 
   6   4   2      166.68      161.90      4.96 o 
   7   4   2       45.81       44.00      2.92 o 
   8   4   2       18.58       17.38      2.04 o 
   9   4   2      272.96      288.89      7.21 o 
  10   4   2      124.85      135.42      4.62 o 
  11   4   2       19.42       22.66      1.85 o 
   0   5   2     1003.32     1051.49     16.43 o 
   1   5   2       65.39       61.48      2.86 o 
   2   5   2       28.63       29.23      2.17 o 
   3   5   2       28.27       23.72      1.98 o 
   4   5   2      243.99      249.91      7.37 o 
   5   5   2       13.35       14.90      1.74 o 
   6   5   2      426.84      445.42     10.87 o 
   7   5   2      169.67      175.56      5.58 o 
   8   5   2       66.91       78.24      3.73 o 
   9   5   2       92.92       92.68      3.80 o 
  10   5   2       13.81       15.97      1.70 o 
  11   5   2        3.04        5.29      0.97 o 
   0   6   2      175.68      170.15      5.09 o 
   1   6   2      192.63      210.02      5.77 o 
   2   6   2       44.26       45.37      2.86 o 
   3   6   2       22.63       18.52      2.14 o 
   4   6   2       70.64       61.91      3.34 o 
   5   6   2      175.94      171.73      5.45 o 
   6   6   2      138.93      142.82      5.01 o 
   7   6   2      154.34      174.50      5.47 o 
   8   6   2       94.54       97.84      3.91 o 
   9   6   2        1.56        3.53      1.20 o 
  10   6   2       50.52       52.85      2.20 o 
   0   7   2      276.19      288.14      8.73 o 
   1   7   2      369.73      392.40     10.29 o 
   2   7   2      294.01      298.32      8.85 o 
   3   7   2      141.50      136.69      4.99 o 
   4   7   2       34.60       33.79      2.87 o 
   5   7   2       80.98       79.33      3.74 o 
   6   7   2       14.40       19.04      2.24 o 
   7   7   2       97.40      105.94      3.93 o 
   8   7   2      178.66      201.43      5.14 o 
   9   7   2       51.00       52.93      2.26 o 
   0   8   2      164.52      176.32      5.63 o 
   1   8   2       16.89       15.51      2.16 o 
   2   8   2       61.76       66.31      3.39 o 
   3   8   2        1.66        2.40      1.53 o 
   4   8   2        3.80        3.14      1.58 o 
   5   8   2       62.56       66.98      3.17 o 
   6   8   2       11.99       14.31      1.69 o 
   7   8   2      164.75      175.60      4.35 o 
   0   9   2        8.83        7.66      1.39 o 
   1   9   2       30.67       33.26      2.24 o 
   2   9   2       33.30       34.58      2.22 o 
   3   9   2        4.90        4.60      1.37 o 
   4   9   2       36.45       45.15      2.38 o 
   5   9   2       44.35       53.31      2.27 o 
   2   0   3     4772.22     4570.76     90.43 o 
   4   0   3     6255.00     6351.68     67.66 o 
   6   0   3     3040.49     3315.86     39.47 o 
   8   0   3      705.20      745.31     14.29 o 
  10   0   3      177.56      166.43      5.40 o 
  12   0   3      334.70      337.18      7.95 o 
   1   1   3     6550.89     4218.72     82.11 o 
   2   1   3      579.13      607.09      8.35 o 
   3   1   3      419.68      458.83      7.33 o 
   4   1   3      218.61      234.65      5.24 o 
   5   1   3      191.70      212.56      5.46 o 
   6   1   3       58.16       66.85      2.76 o 
   7   1   3      355.24      391.56      9.15 o 
   8   1   3      383.39      369.90      9.45 o 
   9   1   3      322.95      360.82      9.82 o 
  10   1   3      180.16      208.17      6.08 o 
  11   1   3       57.00       79.00      3.40 o 
  12   1   3      138.46      152.25      4.20 o 
   1   2   3     2516.74     2223.03     25.08 o 
   2   2   3     2128.10     1764.54     20.88 o 
   3   2   3      385.55      395.47      7.09 o 
   4   2   3     1182.13     1274.39     17.21 o 
   5   2   3     1021.09     1124.44     16.47 o 
   6   2   3      142.42      140.99      4.22 o 
   7   2   3       46.58       48.01      2.61 o 
   8   2   3     1012.52     1087.10     18.54 o 
   9   2   3       77.21       74.84      3.74 o 
  10   2   3      152.96      151.98      5.04 o 
  11   2   3        0.12        0.00      1.56 o 
  12   2   3      204.76      228.68      6.04 o 
   1   3   3       11.50       14.25      1.25 o 
   2   3   3      694.00      641.86     10.15 o 
   3   3   3      486.42      433.39      8.16 o 
   4   3   3      163.70      153.09      4.81 o 
   5   3   3      333.24      365.74      8.30 o 
   6   3   3      812.52      846.31     14.83 o 
   7   3   3      309.24      317.37      8.66 o 
   8   3   3      233.23      263.52      6.83 o 
   9   3   3      267.15      301.80      8.89 o 
  10   3   3      136.66      142.29      4.75 o 
  11   3   3       50.33       60.74      2.91 o 
  12   3   3       72.00       95.98      2.97 o 
   1   4   3      809.75      833.98     12.99 o 
   2   4   3      219.61      205.39      5.60 o 
   3   4   3     1682.83     1671.64     22.65 o 
   4   4   3      541.84      480.53      9.98 o 
   5   4   3      554.79      557.26     11.46 o 
   6   4   3      677.98      744.79     14.23 o 
   7   4   3      213.23      231.21      6.36 o 
   8   4   3       82.46       97.27      4.17 o 
   9   4   3       77.68       92.27      3.91 o 
  10   4   3       23.23       26.33      2.25 o 
  11   4   3       16.12       16.44      1.61 o 
   1   5   3      128.16      135.75      4.21 o 
   2   5   3      297.39      301.58      7.74 o 
   3   5   3      241.10      242.40      7.13 o 
   4   5   3      547.64      526.65     11.37 o 
   5   5   3      182.74      188.41      5.48 o 
   6   5   3      208.65      200.13      5.88 o 
   7   5   3      371.09      404.48     10.42 o 
   8   5   3       18.04       20.87      2.36 o 
   9   5   3      108.49      116.44      4.20 o 
  10   5   3       40.66       43.66      2.39 o 
   1   6   3       21.16       24.60      2.25 o 
   2   6   3       32.38       35.42      2.59 o 
   3   6   3       73.10       76.93      3.62 o 
   4   6   3      207.72      192.64      5.85 o 
   5   6   3      267.39      259.52      6.87 o 
   6   6   3      390.75      379.24     10.16 o 
   7   6   3      184.48      196.75      5.89 o 
   8   6   3      191.90      220.93      5.92 o 
   9   6   3       99.16      114.90      3.95 o 
  10   6   3       37.88       42.80      2.03 o 
   1   7   3       68.66       64.29      3.43 o 
   2   7   3       82.32       84.18      3.99 o 
   3   7   3       77.59       85.62      3.95 o 
   4   7   3       62.50       63.93      3.50 o 
   5   7   3        4.82        6.56      1.64 o 
   6   7   3       65.87       67.66      3.30 o 
   7   7   3        7.79        4.44      1.56 o 
   8   7   3      153.84      177.79      4.68 o 
   1   8   3        2.39        4.02      1.48 o 
   2   8   3        8.64       14.05      1.81 o 
   3   8   3       38.70       43.12      2.78 o 
   4   8   3       45.03       48.41      2.84 o 
   5   8   3        1.20        2.81      1.35 o 
   6   8   3        3.72        3.26      1.38 o 
   7   8   3       17.19       17.59      1.64 o 
   1   9   3      157.68      173.08      4.95 o 
   2   9   3       33.63       36.81      2.30 o 
   3   9   3       25.57       24.05      1.96 o 
   4   9   3       56.91       64.08      2.70 o 
   5   9   3       75.00       78.91      2.79 o 
   0   0   4    12418.40    12222.60    167.83 o 
   2   0   4      545.56      574.67      8.04 o 
   4   0   4      490.76      470.89      8.11 o 
   6   0   4      903.30     1044.80     16.09 o 
   8   0   4       12.55       23.55      2.05 o 
  10   0   4      411.84      416.28     10.56 o 
  12   0   4       12.04       14.11      1.65 o 
   0   1   4      572.66      545.10      7.42 o 
   1   1   4      798.61      607.60      8.20 o 
   2   1   4     1258.62     1191.44     14.62 o 
   3   1   4     1138.49     1126.70     14.59 o 
   4   1   4      265.77      273.91      5.86 o 
   5   1   4      501.82      591.55     10.31 o 
   6   1   4      213.13      229.16      6.33 o 
   7   1   4      206.60      197.49      5.32 o 
   8   1   4       42.03       42.21      2.83 o 
   9   1   4     1176.10     1198.62     20.16 o 
  10   1   4      234.95      260.89      6.74 o 
  11   1   4      510.97      523.23     11.22 o 
  12   1   4      187.82      214.94      5.93 o 
   0   2   4     9661.58     9642.77    163.17 o 
   1   2   4       60.23       52.89      1.77 o 
   2   2   4      961.60      772.69     10.90 o 
   3   2   4      106.69      100.07      2.82 o 
   4   2   4      492.44      534.66      9.38 o 
   5   2   4      151.67      187.08      5.40 o 
   6   2   4      535.32      603.42     11.55 o 
   7   2   4       43.27       50.98      2.75 o 
   8   2   4       73.25       80.49      3.72 o 
   9   2   4      357.93      366.53      9.89 o 
  10   2   4      472.20      505.26     11.58 o 
  11   2   4       48.53       49.51      2.71 o 
  12   2   4       49.70       65.74      2.59 o 
   0   3   4     1782.61     1876.00     22.78 o 
   1   3   4     1978.38     1909.24     23.23 o 
   2   3   4      409.26      390.39      7.42 o 
   3   3   4      529.65      497.00      9.06 o 
   4   3   4       79.16       74.55      2.85 o 
   5   3   4      706.00      799.11     13.68 o 
   6   3   4      193.99      206.23      5.46 o 
   7   3   4      671.69      736.20     14.26 o 
   8   3   4      549.82      589.20     12.86 o 
   9   3   4     1259.42     1338.20     21.75 o 
  10   3   4       21.93       21.09      2.13 o 
  11   3   4       63.05       61.65      2.92 o 
  12   3   4        6.17        6.44      1.04 o 
   0   4   4     2524.94     2563.83     31.10 o 
   1   4   4      401.03      432.86      8.59 o 
   2   4   4      390.84      405.62      8.43 o 
   3   4   4      161.89      148.91      4.15 o 
   4   4   4      129.21      133.40      4.13 o 
   5   4   4       53.61       47.03      2.65 o 
   6   4   4      105.12      114.11      4.26 o 
   7   4   4      484.45      491.52     11.56 o 
   8   4   4       91.95       91.12      3.89 o 
   9   4   4      102.77      112.09      4.26 o 
  10   4   4      164.60      178.01      5.12 o 
  11   4   4      153.14      181.39      4.52 o 
   0   5   4       48.55       62.06      3.09 o 
   1   5   4      183.07      190.53      5.03 o 
   2   5   4      149.82      164.74      4.78 o 
   3   5   4      151.62      152.00      4.71 o 
   4   5   4       13.54       12.55      1.84 o 
   5   5   4       79.94       79.35      3.70 o 
   6   5   4      151.12      164.95      5.33 o 
   7   5   4      284.57      277.91      7.08 o 
   8   5   4      562.32      576.05     12.69 o 
   9   5   4      389.50      423.76      9.95 o 
  10   5   4        7.64        6.33      1.34 o 
   0   6   4      336.13      342.55      9.03 o 
   1   6   4      157.56      156.31      4.94 o 
   2   6   4      330.65      349.88      9.25 o 
   3   6   4      137.25      139.81      4.83 o 
   4   6   4       36.16       35.53      2.84 o 
   5   6   4       21.90       23.14      2.43 o 
   6   6   4       41.33       42.81      2.93 o 
   7   6   4      245.31      260.95      6.77 o 
   8   6   4        2.71        1.32      1.49 o 
   9   6   4       73.66       83.22      3.25 o 
   0   7   4      161.70      144.16      5.36 o 
   1   7   4       74.37       76.77      3.70 o 
   2   7   4       83.98       97.65      4.14 o 
   3   7   4        6.57        5.94      1.80 o 
   4   7   4      131.78      150.53      5.09 o 
   5   7   4        5.02        4.69      1.78 o 
   6   7   4      157.66      164.25      5.14 o 
   7   7   4        4.54        7.00      1.40 o 
   8   7   4       51.70       59.12      2.75 o 
   0   8   4      298.94      298.77      8.92 o 
   1   8   4       40.45       45.87      2.89 o 
   2   8   4       49.91       48.66      3.15 o 
   3   8   4       46.64       50.92      3.02 o 
   4   8   4       61.71       62.71      3.27 o 
   5   8   4       12.39       13.92      1.71 o 
   6   8   4       88.41       95.79      3.34 o 
   7   8   4       57.22       77.87      2.78 o 
   0   9   4       21.71       24.89      2.21 o 
   1   9   4       17.60       16.28      1.80 o 
   2   9   4       50.50       50.80      2.69 o 
   3   9   4       28.98       31.76      2.15 o 
   4   9   4       28.04       30.89      1.92 o 
   2   0   5      245.81      272.14      5.02 o 
   4   0   5     3352.35     3844.38     43.09 o 
   6   0   5      707.30      743.66     12.97 o 
   8   0   5      924.64      911.62     16.41 o 
  10   0   5      754.60      786.53     15.33 o 
  12   0   5        6.86        8.79      1.48 o 
   1   1   5       97.88       91.19      2.60 o 
   2   1   5       69.74       58.09      1.83 o 
   3   1   5     1033.73     1047.58     14.07 o 
   4   1   5       39.65       37.83      1.89 o 
   5   1   5       79.63       82.86      2.89 o 
   6   1   5      169.35      188.17      4.88 o 
   7   1   5      722.25      786.34     14.37 o 
   8   1   5      112.14      114.72      4.41 o 
   9   1   5      239.32      248.41      6.66 o 
  10   1   5      307.81      325.94      9.12 o 
  11   1   5       14.45       13.46      1.85 o 
  12   1   5       16.54       18.56      1.63 o 
   1   2   5     4268.58     4324.85     46.85 o 
   2   2   5      640.16      537.21      8.65 o 
   3   2   5      763.20      811.21     12.09 o 
   4   2   5      176.55      157.94      4.78 o 
   5   2   5      333.85      402.32      8.60 o 
   6   2   5      684.01      766.19     13.66 o 
   7   2   5      347.21      358.81      9.14 o 
   8   2   5      271.37      287.59      7.12 o 
   9   2   5      302.70      327.15      9.51 o 
  10   2   5      535.81      548.97     12.21 o 
  11   2   5       42.64       44.03      2.65 o 
  12   2   5        3.15        5.08      1.04 o 
   1   3   5      133.17      146.76      4.21 o 
   2   3   5      173.69      155.54      4.42 o 
   3   3   5     1018.33     1000.52     14.89 o 
   4   3   5      271.54      251.77      6.56 o 
   5   3   5      127.22      136.28      4.19 o 
   6   3   5      128.88      123.14      4.27 o 
   7   3   5     1062.43     1152.98     19.26 o 
   8   3   5      165.79      184.82      5.74 o 
   9   3   5       72.89       77.01      3.82 o 
  10   3   5       53.53       56.16      2.95 o 
  11   3   5      106.69      139.46      4.30 o 
   1   4   5     1182.35     1233.69     17.73 o 
   2   4   5      236.26      242.84      6.36 o 
   3   4   5      139.22      140.96      4.21 o 
   4   4   5       53.61       51.00      2.61 o 
   5   4   5      596.42      599.96     12.20 o 
   6   4   5      115.19      134.74      4.64 o 
   7   4   5      262.80      297.10      7.37 o 
   8   4   5      482.94      513.16     11.98 o 
   9   4   5      135.33      154.65      5.16 o 
  10   4   5      125.59      128.69      4.25 o 
  11   4   5       73.38       90.94      3.14 o 
   1   5   5       78.14      102.42      3.73 o 
   2   5   5      115.88      103.20      3.83 o 
   3   5   5      275.64      312.55      8.37 o 
   4   5   5      201.01      191.52      5.50 o 
   5   5   5      112.59      108.30      4.31 o 
   6   5   5      297.45      294.48      8.70 o 
   7   5   5      120.06      130.74      4.88 o 
   8   5   5       30.05       38.35      2.73 o 
   9   5   5        8.70        9.89      1.82 o 
  10   5   5        7.24        8.09      1.56 o 
   1   6   5      167.63      168.38      5.25 o 
   2   6   5       51.02       50.77      3.07 o 
   3   6   5       94.69      104.68      4.17 o 
   4   6   5       73.77       82.02      3.87 o 
   5   6   5       51.28       52.54      3.24 o 
   6   6   5       34.87       35.85      2.69 o 
   7   6   5       29.98       29.46      2.68 o 
   8   6   5      119.83      121.64      4.30 o 
   9   6   5        4.59        4.78      1.36 o 
   1   7   5      129.49      141.37      5.04 o 
   2   7   5      188.59      190.92      5.86 o 
   3   7   5       32.40       41.19      2.90 o 
   4   7   5      100.37      101.63      4.29 o 
   5   7   5      187.51      177.51      5.55 o 
   6   7   5       90.99       90.00      3.70 o 
   7   7   5       13.14       13.69      1.74 o 
   8   7   5      102.93      120.91      3.72 o 
   1   8   5       43.57       42.52      2.79 o 
   2   8   5        6.02        7.29      1.60 o 
   3   8   5       91.60       90.79      3.89 o 
   4   8   5       11.52       10.92      1.83 o 
   5   8   5       18.49       21.65      1.97 o 
   6   8   5       16.28       14.48      1.70 o 
   7   8   5       21.01       25.25      1.58 o 
   1   9   5      100.57      117.14      3.98 o 
   2   9   5       16.86       17.59      1.73 o 
   3   9   5       85.53       93.13      3.32 o 
   4   9   5        2.69        2.90      1.06 o 
   0   0   6      597.25      739.80      9.98 o 
   2   0   6     1839.99     1900.67     22.36 o 
   4   0   6      713.39      767.53     11.90 o 
   6   0   6       25.47       33.12      2.21 o 
   8   0   6      801.32      882.60     16.28 o 
  10   0   6      132.10      145.16      4.87 o 
  12   0   6        9.03       10.73      1.35 o 
   0   1   6     4427.86     4463.30     47.80 o 
   1   1   6     1492.57     1472.88     17.86 o 
   2   1   6      292.98      258.26      5.21 o 
   3   1   6      533.16      572.73      9.31 o 
   4   1   6      485.24      502.96      9.06 o 
   5   1   6     1901.23     2099.12     26.88 o 
   6   1   6      397.16      431.10      9.46 o 
   7   1   6      447.39      493.46     10.89 o 
   8   1   6      363.10      397.29     10.08 o 
   9   1   6      727.27      744.47     14.86 o 
  10   1   6      166.91      182.25      5.55 o 
  11   1   6       56.20       60.84      3.03 o 
  12   1   6       24.79       27.34      1.85 o 
   0   2   6      204.81      199.12      4.56 o 
   1   2   6      105.22      118.11      3.50 o 
   2   2   6      883.64      714.81     10.86 o 
   3   2   6      493.86      493.04      8.82 o 
   4   2   6      307.77      336.34      7.36 o 
   5   2   6       53.24       63.75      2.75 o 
   6   2   6       81.05       77.18      3.31 o 
   7   2   6      441.45      476.16     10.84 o 
   8   2   6      967.89     1078.98     18.75 o 
   9   2   6      296.49      325.92      9.31 o 
  10   2   6       72.42       84.37      3.80 o 
  11   2   6       44.56       51.90      2.68 o 
  12   2   6       47.22       55.41      2.26 o 
   0   3   6      540.08      559.39      9.54 o 
   1   3   6      278.01      312.77      6.62 o 
   2   3   6      861.05      797.58     12.49 o 
   3   3   6      634.62      563.97     10.27 o 
   4   3   6       49.05       55.41      2.66 o 
   5   3   6      721.37      727.11     13.26 o 
   6   3   6      103.39      101.50      4.05 o 
   7   3   6       21.30       27.34      2.42 o 
   8   3   6        8.18       11.14      2.18 o 
   9   3   6      620.77      632.84     13.34 o 
  10   3   6       10.42       11.47      1.71 o 
  11   3   6      335.70      374.49      8.43 o 
   0   4   6     3631.99     3876.83     45.02 o 
   1   4   6      265.40      275.32      6.87 o 
   2   4   6      370.35      366.03      8.21 o 
   3   4   6       56.68       54.78      2.97 o 
   4   4   6      267.77      236.57      6.93 o 
   5   4   6       10.16       10.52      1.77 o 
   6   4   6       58.58       62.61      3.42 o 
   7   4   6      409.32      428.40     10.74 o 
   8   4   6      395.90      449.54     11.04 o 
   9   4   6       39.84       47.07      3.03 o 
  10   4   6       34.16       45.40      2.61 o 
  11   4   6       11.02       11.86      1.40 o 
   0   5   6      630.09      648.18     12.44 o 
   1   5   6      435.51      463.33     10.14 o 
   2   5   6      181.31      187.55      5.22 o 
   3   5   6      125.20      113.89      4.13 o 
   4   5   6      101.14       91.81      3.86 o 
   5   5   6      420.31      432.15     10.60 o 
   6   5   6      130.16      131.14      4.85 o 
   7   5   6      340.16      356.89      9.74 o 
   8   5   6      137.86      144.44      4.90 o 
   9   5   6      445.01      510.64     10.96 o 
  10   5   6       42.56       49.69      2.41 o 
   0   6   6      569.46      608.00     12.81 o 
   1   6   6      147.28      138.27      4.85 o 
   2   6   6      182.61      201.80      5.88 o 
   3   6   6      231.77      228.26      6.36 o 
   4   6   6      119.31      116.79      4.64 o 
   5   6   6       46.06       49.35      3.13 o 
   6   6   6        1.32        1.56      1.38 o 
   7   6   6       24.23       26.51      2.48 o 
   8   6   6       38.58       60.82      3.17 o 
   9   6   6       70.04       75.84      3.07 o 
   0   7   6       20.03       23.09      2.41 o 
   1   7   6       55.79       58.67      3.38 o 
   2   7   6      184.81      200.03      5.94 o 
   3   7   6       81.19       93.83      3.97 o 
   4   7   6       62.51       67.46      3.40 o 
   5   7   6       70.80       78.73      3.61 o 
   6   7   6       33.72       35.03      2.49 o 
   7   7   6      189.53      187.53      5.08 o 
   8   7   6       96.19      106.47      3.38 o 
   0   8   6      165.04      199.43      5.90 o 
   1   8   6      132.79      145.98      4.95 o 
   2   8   6      103.79      118.15      4.43 o 
   3   8   6        4.38        3.33      1.59 o 
   4   8   6       23.64       27.81      2.27 o 
   5   8   6        1.56        4.26      1.14 o 
   6   8   6       42.02       46.24      2.31 o 
   0   9   6      350.91      383.08      8.91 o 
   1   9   6      147.56      161.75      4.58 o 
   2   9   6       77.55       87.23      3.33 o 
   3   9   6        4.43        4.79      1.24 o 
   4   9   6       10.59       10.21      1.30 o 
   2   0   7     3307.13     3423.76     38.15 o 
   4   0   7      159.56      208.01      5.41 o 
   6   0   7      517.37      549.74     10.99 o 
   8   0   7      934.95      927.70     16.83 o 
  10   0   7       42.34       35.52      2.51 o 
  12   0   7      159.80      179.33      5.04 o 
   1   1   7      624.41      735.68     10.62 o 
   2   1   7      164.54      149.90      4.01 o 
   3   1   7     2482.77     2600.73     30.66 o 
   4   1   7      214.98      206.72      5.46 o 
   5   1   7      187.30      218.74      6.09 o 
   6   1   7      355.64      362.80      8.68 o 
   7   1   7      224.24      223.48      5.92 o 
   8   1   7      146.96      169.65      5.32 o 
   9   1   7       47.49       43.31      3.00 o 
  10   1   7       59.71       73.56      3.40 o 
  11   1   7        1.92       -0.65      1.40 o 
  12   1   7       10.84       15.07      1.45 o 
   1   2   7      161.99      183.68      4.66 o 
   2   2   7      347.65      288.58      6.21 o 
   3   2   7      636.05      693.94     11.35 o 
   4   2   7      612.93      650.95     11.40 o 
   5   2   7      158.20      172.03      4.66 o 
   6   2   7      603.79      677.29     12.96 o 
   7   2   7      303.59      309.28      8.62 o 
   8   2   7      355.12      364.29      9.73 o 
   9   2   7      262.88      281.84      7.08 o 
  10   2   7       17.23       15.71      2.13 o 
  11   2   7       30.64       34.06      2.23 o 
  12   2   7       35.79       39.35      1.98 o 
   1   3   7      302.55      321.46      7.01 o 
   2   3   7      193.75      190.70      5.30 o 
   3   3   7      604.49      605.32     10.96 o 
   4   3   7      364.13      334.75      8.00 o 
   5   3   7       55.77       52.84      2.73 o 
   6   3   7      158.70      166.49      5.02 o 
   7   3   7       59.21       67.17      3.46 o 
   8   3   7      264.19      294.84      7.27 o 
   9   3   7        7.95       10.94      1.74 o 
  10   3   7      119.18      127.83      4.32 o 
  11   3   7       11.09       11.61      1.68 o 
   1   4   7       56.41       56.74      2.69 o 
   2   4   7      220.36      225.63      6.44 o 
   3   4   7       32.80       33.38      2.31 o 
   4   4   7      397.03      397.33      9.46 o 
   5   4   7      215.63      218.13      5.90 o 
   6   4   7      314.06      341.17      9.21 o 
   7   4   7      350.58      392.84     10.24 o 
   8   4   7       43.86       49.58      2.97 o 
   9   4   7       80.02       90.98      3.78 o 
  10   4   7      125.77      135.81      4.19 o 
  11   4   7       11.02       13.76      1.32 o 
   1   5   7      102.09      102.81      3.90 o 
   2   5   7       48.99       45.87      2.72 o 
   3   5   7      343.29      353.60      9.11 o 
   4   5   7      373.19      368.74      9.65 o 
   5   5   7      118.70      116.05      4.49 o 
   6   5   7      396.13      393.02     10.19 o 
   7   5   7        6.87        6.81      1.97 o 
   8   5   7       16.54       14.49      1.94 o 
   9   5   7       36.85       39.90      2.57 o 
  10   5   7       55.98       60.45      2.57 o 
   1   6   7      115.57      106.67      4.26 o 
   2   6   7       41.52       44.77      2.87 o 
   3   6   7      112.69      117.21      4.45 o 
   4   6   7      195.08      209.43      6.05 o 
   5   6   7       38.86       35.75      2.60 o 
   6   6   7      132.62      149.37      5.03 o 
   7   6   7      104.39      115.69      4.27 o 
   8   6   7       55.19       65.81      3.16 o 
   9   6   7        5.55        9.48      1.38 o 
   1   7   7       81.23       81.18      3.81 o 
   2   7   7       23.13       24.20      2.43 o 
   3   7   7      329.44      359.16      9.90 o 
   4   7   7      102.26      112.75      4.35 o 
   5   7   7      194.35      214.26      6.00 o 
   6   7   7        2.91        1.98      1.42 o 
   7   7   7        2.31        4.18      1.15 o 
   8   7   7       10.31       11.94      1.40 o 
   1   8   7       40.29       43.18      2.88 o 
   2   8   7       77.31       77.94      3.58 o 
   3   8   7       22.37       26.87      2.30 o 
   4   8   7        2.37        1.48      1.82 o 
   5   8   7        1.33        0.86      1.20 o 
   6   8   7       24.22       31.27      1.97 o 
   1   9   7       68.52       68.45      3.07 o 
   2   9   7       61.86       70.20      2.87 o 
   3   9   7       86.84       94.51      3.22 o 
   0   0   8     2762.16     3063.88     34.53 o 
   2   0   8     1830.89     1998.83     24.25 o 
   4   0   8      773.46      842.07     13.34 o 
   6   0   8      341.22      341.44      8.50 o 
   8   0   8     1837.37     1908.35     27.76 o 
  10   0   8      198.50      201.67      5.74 o 
  12   0   8        8.83       11.68      1.28 o 
   0   1   8      751.30      804.26     11.67 o 
   1   1   8      233.39      268.45      5.70 o 
   2   1   8      416.98      438.26      7.95 o 
   3   1   8     1166.81     1189.72     16.60 o 
   4   1   8      567.78      550.67     10.12 o 
   5   1   8       31.86       28.91      2.06 o 
   6   1   8      246.68      255.11      7.30 o 
   7   1   8     1039.69     1040.91     17.76 o 
   8   1   8       69.72       73.32      3.61 o 
   9   1   8       75.94       77.74      3.78 o 
  10   1   8        2.22        1.94      1.32 o 
  11   1   8        2.84        5.41      1.32 o 
  12   1   8       13.62       16.57      1.47 o 
   0   2   8     1967.70     2145.82     26.05 o 
   1   2   8      351.26      398.53      7.65 o 
   2   2   8     1387.37     1171.11     16.41 o 
   3   2   8      577.55      592.40     10.50 o 
   4   2   8       66.31       58.86      2.62 o 
   5   2   8      198.74      193.17      5.05 o 
   6   2   8      209.03      222.67      5.79 o 
   7   2   8       58.15       63.14      3.11 o 
   8   2   8      558.33      578.00     12.66 o 
   9   2   8        9.32       12.72      1.82 o 
  10   2   8       27.64       31.13      2.42 o 
  11   2   8       13.77       14.84      1.53 o 
   0   3   8     3461.70     3682.23     42.53 o 
   1   3   8      562.42      567.17     10.23 o 
   2   3   8     1134.33     1104.42     16.43 o 
   3   3   8       25.74       25.73      1.77 o 
   4   3   8       48.43       48.23      2.55 o 
   5   3   8     1017.07     1087.89     17.72 o 
   6   3   8        9.05       10.86      1.66 o 
   7   3   8      795.47      820.63     15.65 o 
   8   3   8       27.86       29.26      2.61 o 
   9   3   8      100.98       97.81      4.02 o 
  10   3   8        2.71        4.63      1.32 o 
  11   3   8       14.28       12.56      1.46 o 
   0   4   8      485.37      539.13     10.59 o 
   1   4   8      195.74      198.11      6.01 o 
   2   4   8      422.70      433.59      9.51 o 
   3   4   8       83.00       73.10      3.25 o 
   4   4   8       49.11       40.52      2.57 o 
   5   4   8      187.20      184.69      5.46 o 
   6   4   8      295.50      288.62      7.20 o 
   7   4   8      124.64      138.77      4.90 o 
   8   4   8      141.36      143.06      4.85 o 
   9   4   8       57.87       65.19      3.16 o 
  10   4   8      119.61      140.42      4.16 o 
   0   5   8      563.71      593.03     12.07 o 
   1   5   8      109.98      120.36      4.18 o 
   2   5   8      249.86      233.71      7.33 o 
   3   5   8       49.68       53.25      3.12 o 
   4   5   8      741.72      697.15     14.05 o 
   5   5   8      281.24      297.44      8.77 o 
   6   5   8      182.21      176.15      5.55 o 
   7   5   8       99.05      101.04      4.20 o 
   8   5   8        4.24        4.24      1.66 o 
   9   5   8      121.08      134.11      4.21 o 
  10   5   8       43.89       51.42      2.26 o 
   0   6   8      227.49      222.29      6.20 o 
   1   6   8       32.27       36.33      2.63 o 
   2   6   8      119.53      128.08      4.76 o 
   3   6   8       47.05       48.90      3.03 o 
   4   6   8      571.73      594.76     12.94 o 
   5   6   8      268.75      266.48      6.98 o 
   6   6   8      336.85      345.98      9.37 o 
   7   6   8        2.16        5.20      1.15 o 
   8   6   8       93.40      107.87      3.71 o 
   9   6   8       18.93       25.22      1.74 o 
   0   7   8     1311.53     1391.50     22.49 o 
   1   7   8        9.39       11.52      1.93 o 
   2   7   8      208.53      211.79      6.06 o 
   3   7   8       20.14       23.53      2.55 o 
   4   7   8       25.25       24.20      2.37 o 
   5   7   8      212.94      211.62      5.89 o 
   6   7   8      102.60      108.11      3.80 o 
   7   7   8        2.21        3.50      1.17 o 
   8   7   8       27.58       34.38      1.79 o 
   0   8   8      242.15      258.90      7.83 o 
   1   8   8      100.98      112.85      4.19 o 
   2   8   8       77.23       94.57      3.75 o 
   3   8   8       69.45       75.15      3.36 o 
   4   8   8      153.60      161.87      4.74 o 
   5   8   8       87.97       93.17      3.35 o 
   6   8   8       19.35       20.83      1.55 o 
   0   9   8       33.33       36.66      2.14 o 
   1   9   8       77.96       88.65      3.12 o 
   2   9   8       60.18       67.50      2.81 o 
   3   9   8      103.41      112.98      3.30 o 
   2   0   9     1196.28     1449.84     19.19 o 
   4   0   9     1381.07     1516.27     21.03 o 
   6   0   9      372.92      379.91      9.30 o 
   8   0   9       58.50       55.20      3.27 o 
  10   0   9        7.62        8.34      1.78 o 
   1   1   9      827.64      997.92     14.33 o 
   2   1   9      143.10      173.31      4.94 o 
   3   1   9     1159.80     1212.51     17.35 o 
   4   1   9       70.38       65.53      2.75 o 
   5   1   9       14.82       24.61      1.86 o 
   6   1   9      125.29      123.47      4.38 o 
   7   1   9       59.23       74.04      3.60 o 
   8   1   9      200.20      205.60      6.00 o 
   9   1   9      100.57      118.20      4.41 o 
  10   1   9        4.16        7.06      1.32 o 
  11   1   9       65.97       68.51      2.90 o 
   1   2   9       56.17       72.10      2.64 o 
   2   2   9      841.33      807.83     12.97 o 
   3   2   9       78.09       78.62      2.94 o 
   4   2   9       32.51       34.32      2.36 o 
   5   2   9       70.62       80.13      3.36 o 
   6   2   9      174.06      177.29      5.32 o 
   7   2   9      582.73      606.67     12.98 o 
   8   2   9      145.58      158.63      5.27 o 
   9   2   9       10.42       13.51      1.97 o 
  10   2   9       45.17       48.04      2.74 o 
  11   2   9       43.07       56.38      2.64 o 
   1   3   9     1049.25     1176.73     17.43 o 
   2   3   9      852.05      955.93     15.25 o 
   3   3   9      541.73      552.84     10.96 o 
   4   3   9       48.99       46.36      2.61 o 
   5   3   9      430.22      473.83     10.76 o 
   6   3   9       83.82       87.51      3.80 o 
   7   3   9      163.37      169.30      5.47 o 
   8   3   9      206.59      221.98      6.24 o 
   9   3   9       10.37       12.38      1.70 o 
  10   3   9       14.75       17.80      1.96 o 
  11   3   9       34.14       38.07      2.04 o 
   1   4   9      176.72      178.70      4.91 o 
   2   4   9       98.56       98.09      3.74 o 
   3   4   9        1.94        4.46      1.26 o 
   4   4   9       42.42       43.70      2.72 o 
   5   4   9      376.45      383.83     10.02 o 
   6   4   9       87.64       85.66      3.92 o 
   7   4   9       13.70       10.10      1.83 o 
   8   4   9       84.99       89.48      3.89 o 
   9   4   9        4.59        6.96      1.55 o 
  10   4   9       27.33       26.64      2.01 o 
   1   5   9     1341.34     1381.60     21.55 o 
   2   5   9      128.18      148.38      4.91 o 
   3   5   9      331.99      328.66      9.02 o 
   4   5   9        9.92       17.07      2.11 o 
   5   5   9        4.63        4.76      1.60 o 
   6   5   9      209.59      216.45      6.19 o 
   7   5   9        6.77        9.38      1.65 o 
   8   5   9       10.36       18.50      1.93 o 
   9   5   9       38.52       44.33      2.42 o 
  10   5   9       19.43       23.72      1.52 o 
   1   6   9       97.20       91.24      4.03 o 
   2   6   9      173.77      184.67      5.79 o 
   3   6   9      266.38      271.34      8.37 o 
   4   6   9       65.79       61.63      3.37 o 
   5   6   9       61.16       55.80      3.22 o 
   6   6   9      190.23      186.08      5.51 o 
   7   6   9       12.78       16.07      1.73 o 
   8   6   9       60.48       66.93      2.91 o 
   9   6   9        3.41        5.82      1.12 o 
   1   7   9      397.29      438.73     10.83 o 
   2   7   9        7.64        9.61      1.79 o 
   3   7   9        9.31        7.59      1.77 o 
   4   7   9       83.63       90.00      3.89 o 
   5   7   9       13.67       11.13      1.71 o 
   6   7   9       36.62       47.14      2.52 o 
   7   7   9        9.86       12.17      1.41 o 
   1   8   9       78.70       77.20      3.67 o 
   2   8   9      239.69      259.67      7.46 o 
   3   8   9       13.61       13.21      1.96 o 
   4   8   9      147.23      157.69      4.59 o 
   5   8   9       35.11       33.45      2.10 o 
   1   9   9      100.61      104.76      3.37 o 
   2   9   9       27.47       32.18      1.87 o 
   0   0  10     2875.57     3397.21     39.20 o 
   2   0  10     2352.55     2670.05     32.27 o 
   4   0  10      538.25      534.37     10.55 o 
   6   0  10      780.07      756.07     14.30 o 
   8   0  10     1636.15     1720.06     26.07 o 
  10   0  10       52.56       61.75      3.14 o 
   0   1  10     1558.62     1706.90     22.16 o 
   1   1  10      969.19     1166.05     16.60 o 
   2   1  10      790.57      810.96     13.06 o 
   3   1  10      180.58      199.42      5.76 o 
   4   1  10      215.09      192.59      5.98 o 
   5   1  10      187.53      181.81      5.07 o 
   6   1  10       94.36       96.03      3.88 o 
   7   1  10     2264.16     2271.39     31.68 o 
   8   1  10       46.68       50.15      3.14 o 
   9   1  10      319.70      340.02      9.25 o 
  10   1  10        6.85        8.89      1.67 o 
  11   1  10       45.17       54.47      2.57 o 
   0   2  10     1449.99     1391.80     19.38 o 
   1   2  10      133.02      148.69      4.05 o 
   2   2  10      472.88      469.04      9.42 o 
   3   2  10      256.08      292.98      7.39 o 
   4   2  10      197.38      188.00      5.99 o 
   5   2  10       85.53       90.37      3.64 o 
   6   2  10      798.34      830.93     15.51 o 
   7   2  10      323.42      340.75      9.55 o 
   8   2  10      581.14      634.07     13.53 o 
   9   2  10       20.02       22.68      2.17 o 
  10   2  10       47.82       57.22      2.87 o 
  11   2  10        9.82       15.62      1.63 o 
   0   3  10      323.07      383.13      8.60 o 
   1   3  10       49.19       52.52      2.68 o 
   2   3  10      255.64      240.84      6.83 o 
   3   3  10       36.97       29.57      2.16 o 
   4   3  10      326.45      345.88      8.81 o 
   5   3  10       91.78      101.46      3.96 o 
   6   3  10      116.34      114.40      4.41 o 
   7   3  10      555.66      624.95     13.47 o 
   8   3  10       47.51       56.23      3.26 o 
   9   3  10      163.13      164.37      5.13 o 
  10   3  10       34.16       46.93      2.50 o 
  11   3  10       31.78       38.88      1.90 o 
   0   4  10      491.12      518.48     11.05 o 
   1   4  10       74.29       85.04      3.52 o 
   2   4  10      266.29      288.36      8.07 o 
   3   4  10      214.14      188.10      5.51 o 
   4   4  10      408.53      409.45     10.16 o 
   5   4  10      749.82      719.28     14.49 o 
   6   4  10      292.23      293.94      7.37 o 
   7   4  10       80.53       88.02      4.04 o 
   8   4  10      129.22      146.14      4.91 o 
   9   4  10      102.90      116.91      4.03 o 
  10   4  10       21.14       30.99      1.95 o 
   0   5  10     1721.37     1801.79     26.38 o 
   1   5  10       33.35       30.52      2.75 o 
   2   5  10      138.66      152.31      5.10 o 
   3   5  10       92.97       94.00      4.08 o 
   4   5  10       23.55       22.93      2.56 o 
   5   5  10      264.14      274.74      7.09 o 
   6   5  10      134.19      137.27      4.92 o 
   7   5  10      132.09      145.88      4.88 o 
   8   5  10       84.74       92.81      3.65 o 
   9   5  10       44.29       48.42      2.46 o 
   0   6  10      157.77      163.77      5.33 o 
   1   6  10       68.98       76.54      3.64 o 
   2   6  10      198.39      230.09      6.49 o 
   3   6  10       17.54       18.53      2.19 o 
   4   6  10      268.75      271.59      7.00 o 
   5   6  10      277.89      274.93      8.42 o 
   6   6  10       36.35       37.19      2.53 o 
   7   6  10       74.53       91.26      3.50 o 
   8   6  10       69.08       85.16      3.07 o 
   0   7  10      138.63      135.49      4.90 o 
   1   7  10      139.53      142.31      5.02 o 
   2   7  10      140.23      139.34      4.91 o 
   3   7  10       14.80       16.30      2.07 o 
   4   7  10       71.07       71.80      3.45 o 
   5   7  10      192.46      190.20      5.34 o 
   6   7  10       44.14       44.20      2.50 o 
   7   7  10      145.32      176.87      4.28 o 
   0   8  10       85.56       94.69      3.71 o 
   1   8  10       12.52       16.55      1.95 o 
   2   8  10      203.35      216.33      5.63 o 
   3   8  10       31.47       32.68      2.22 o 
   4   8  10       78.66       93.98      3.38 o 
   5   8  10       17.07       22.35      1.61 o 
   0   9  10      157.53      165.35      4.12 o 
   1   9  10       28.61       33.99      1.91 o 
   2   0  11      602.65      704.00     12.06 o 
   4   0  11      708.09      717.32     13.00 o 
   6   0  11      292.26      264.87      7.88 o 
   8   0  11     1219.99     1257.45     20.83 o 
  10   0  11        3.21        3.37      1.26 o 
   1   1  11       74.13       81.64      2.96 o 
   2   1  11      113.90      121.55      3.73 o 
   3   1  11     1439.12     1670.86     23.10 o 
   4   1  11       31.91       39.78      2.38 o 
   5   1  11      306.27      311.85      8.29 o 
   6   1  11       45.95       39.75      2.74 o 
   7   1  11      151.36      160.73      5.24 o 
   8   1  11       41.20       38.90      2.94 o 
   9   1  11      236.17      255.44      6.52 o 
  10   1  11       32.76       38.61      2.44 o 
  11   1  11        2.26        1.08      1.22 o 
   1   2  11       12.48       14.86      1.43 o 
   2   2  11      185.15      191.03      5.81 o 
   3   2  11      252.90      250.11      6.93 o 
   4   2  11      105.61       88.15      3.62 o 
   5   2  11       25.08       22.06      2.18 o 
   6   2  11     1481.84     1505.68     23.28 o 
   7   2  11      368.71      371.94     10.02 o 
   8   2  11      129.86      130.87      4.74 o 
   9   2  11      109.81      113.59      4.19 o 
  10   2  11       45.18       60.30      2.73 o 
  11   2  11       10.02       13.34      1.29 o 
   1   3  11      687.08      736.44     13.27 o 
   2   3  11       54.18       56.17      2.94 o 
   3   3  11      493.05      460.54     10.26 o 
   4   3  11       88.02       87.40      3.65 o 
   5   3  11      372.80      381.97      9.91 o 
   6   3  11      126.27      139.35      4.85 o 
   7   3  11       14.94       13.82      2.18 o 
   8   3  11       66.75       87.73      3.89 o 
   9   3  11      122.60      124.53      4.31 o 
  10   3  11       46.55       51.53      2.51 o 
   1   4  11        3.45        6.22      1.54 o 
   2   4  11        7.27       10.36      1.71 o 
   3   4  11       34.35       31.38      2.55 o 
   4   4  11      246.79      255.44      6.57 o 
   5   4  11      268.54      265.57      6.94 o 
   6   4  11      305.82      308.25      7.53 o 
   7   4  11      206.42      216.44      6.13 o 
   8   4  11       72.79       71.00      3.37 o 
   9   4  11       25.16       30.77      2.20 o 
  10   4  11       11.80       16.54      1.49 o 
   1   5  11      393.02      420.78     10.57 o 
   2   5  11      137.36      133.98      4.79 o 
   3   5  11       52.31       53.60      3.29 o 
   4   5  11       89.07       73.19      3.78 o 
   5   5  11      158.32      164.89      5.38 o 
   6   5  11       60.34       58.38      3.21 o 
   7   5  11       40.40       44.77      2.74 o 
   8   5  11        4.53        4.10      1.49 o 
   9   5  11       49.66       62.37      2.53 o 
   1   6  11      216.80      230.07      6.47 o 
   2   6  11        3.29        5.22      1.55 o 
   3   6  11      145.31      143.18      5.10 o 
   4   6  11       49.62       51.86      3.30 o 
   5   6  11        2.78        4.61      1.67 o 
   6   6  11       30.28       38.26      2.51 o 
   7   6  11       62.13       69.79      3.03 o 
   8   6  11       97.52      120.82      3.52 o 
   1   7  11       30.09       31.24      2.64 o 
   2   7  11        9.62       12.46      1.79 o 
   3   7  11      163.36      168.45      5.18 o 
   4   7  11       85.10       99.26      3.85 o 
   5   7  11       27.99       28.04      2.15 o 
   6   7  11       13.71       18.91      1.76 o 
   1   8  11       65.33       63.21      3.10 o 
   2   8  11       13.99       16.98      1.88 o 
   3   8  11       24.12       27.57      1.92 o 
   4   8  11       16.83       22.39      1.76 o 
   0   0  12      110.98      133.72      3.93 o 
   2   0  12      444.17      517.53     10.31 o 
   4   0  12       88.04       92.22      3.67 o 
   6   0  12      483.63      473.93     11.16 o 
   8   0  12     2300.92     2348.57     32.52 o 
  10   0  12      331.71      347.18      8.30 o 
   0   1  12      412.38      466.02      9.56 o 
   1   1  12       87.99      104.40      3.53 o 
   2   1  12      724.34      768.88     13.38 o 
   3   1  12      287.37      290.97      7.70 o 
   4   1  12      111.96      112.53      4.00 o 
   5   1  12      379.46      378.30      9.56 o 
   6   1  12       40.20       36.45      2.76 o 
   7   1  12      800.44      758.03     15.05 o 
   8   1  12       85.40       91.83      3.94 o 
   9   1  12      114.31      103.14      4.00 o 
  10   1  12       40.01       43.09      2.36 o 
  11   1  12      197.17      267.86      6.05 o 
   0   2  12      432.62      422.08      9.24 o 
   1   2  12       66.34       79.48      3.22 o 
   2   2  12      242.62      290.04      7.61 o 
   3   2  12        4.99        5.83      1.38 o 
   4   2  12      168.16      158.34      4.97 o 
   5   2  12       43.47       43.35      2.84 o 
   6   2  12       84.25       78.94      3.69 o 
   7   2  12      428.56      461.20     11.11 o 
   8   2  12     1130.97     1163.36     19.52 o 
   9   2  12      148.03      162.74      5.01 o 
  10   2  12       42.85       41.26      2.41 o 
   0   3  12      606.21      604.19     12.01 o 
   1   3  12      371.12      385.24      9.24 o 
   2   3  12       27.49       31.81      2.39 o 
   3   3  12      112.88       87.76      3.76 o 
   4   3  12      186.97      183.87      5.51 o 
   5   3  12      454.55      464.59     10.96 o 
   6   3  12       63.84       62.32      3.37 o 
   7   3  12      770.41      794.39     15.46 o 
   8   3  12       18.79       14.99      1.98 o 
   9   3  12      266.06      322.97      8.24 o 
  10   3  12        2.68        3.66      1.10 o 
   0   4  12      160.92      181.40      5.38 o 
   1   4  12      105.59      117.33      4.35 o 
   2   4  12       28.17       33.04      2.59 o 
   3   4  12       51.97       52.64      3.29 o 
   4   4  12        3.33        6.24      1.41 o 
   5   4  12      211.73      202.21      6.00 o 
   6   4  12        6.11        7.54      1.84 o 
   7   4  12      264.02      277.57      6.90 o 
   8   4  12       95.82      101.30      3.76 o 
   9   4  12      154.72      174.96      4.57 o 
   0   5  12      251.22      262.46      6.88 o 
   1   5  12       58.49       62.32      3.57 o 
   2   5  12      204.17      193.06      5.80 o 
   3   5  12      195.06      204.29      5.98 o 
   4   5  12       67.14       66.89      3.58 o 
   5   5  12      127.72      140.51      4.92 o 
   6   5  12      298.91      308.89      8.65 o 
   7   5  12       11.18       10.86      1.95 o 
   8   5  12       29.03       28.85      2.03 o 
   9   5  12       11.37       20.48      1.57 o 
   0   6  12      627.46      662.07     13.87 o 
   1   6  12       46.14       46.20      2.94 o 
   2   6  12       43.52       49.63      3.02 o 
   3   6  12        0.52        1.67      1.32 o 
   4   6  12       32.14       38.29      2.62 o 
   5   6  12       17.76       17.09      1.83 o 
   6   6  12       42.70       46.49      2.60 o 
   7   6  12        3.35        4.11      1.27 o 
   8   6  12       91.89      103.93      3.02 o 
   0   7  12      417.94      415.76     10.16 o 
   1   7  12      202.18      213.42      5.88 o 
   2   7  12       51.62       53.14      2.89 o 
   3   7  12        1.21        2.33      1.08 o 
   4   7  12        7.01        9.09      1.37 o 
   5   7  12       86.97       91.16      3.40 o 
   6   7  12      142.27      155.85      4.01 o 
   0   8  12       88.13       84.87      3.28 o 
   1   8  12       42.90       43.76      2.51 o 
   2   8  12       63.33       69.10      2.86 o 
   3   8  12       10.20       15.31      1.52 o 
   4   8  12       23.15       24.84      1.73 o 
   2   0  13      440.07      462.23     10.06 o 
   4   0  13      138.95      140.25      4.60 o 
   6   0  13      348.90      344.08      9.48 o 
   8   0  13      347.47      361.91      9.54 o 
  10   0  13      345.30      378.81      8.42 o 
   1   1  13      232.01      251.59      7.11 o 
   2   1  13      139.63      157.54      4.63 o 
   3   1  13      368.02      402.87      9.53 o 
   4   1  13      526.61      531.08     11.49 o 
   5   1  13       22.66       22.16      2.07 o 
   6   1  13      312.82      297.99      8.69 o 
   7   1  13      815.02      789.84     15.37 o 
   8   1  13      257.92      282.23      8.30 o 
   9   1  13       43.33       47.62      2.71 o 
  10   1  13       43.93       53.53      2.60 o 
   1   2  13      163.51      163.92      4.79 o 
   2   2  13       93.31       92.08      3.58 o 
   3   2  13       81.08       82.59      3.49 o 
   4   2  13      291.09      274.52      8.00 o 
   5   2  13       18.13       18.85      1.93 o 
   6   2  13       21.08       21.43      2.34 o 
   7   2  13      107.20      107.35      4.26 o 
   8   2  13       23.07       32.95      2.60 o 
   9   2  13      399.88      406.80      9.47 o 
  10   2  13       51.84       56.36      2.47 o 
   1   3  13      297.97      324.16      8.64 o 
   2   3  13       52.36       49.70      2.86 o 
   3   3  13      310.61      291.92      8.38 o 
   4   3  13      180.51      172.72      5.38 o 
   5   3  13      539.30      507.99     11.75 o 
   6   3  13      330.08      338.04      9.38 o 
   7   3  13       41.98       46.50      2.96 o 
   8   3  13       54.20       62.03      3.20 o 
   9   3  13       36.48       38.41      2.25 o 
  10   3  13       74.02       94.95      2.92 o 
   1   4  13      265.88      278.29      8.32 o 
   2   4  13      130.28      131.98      4.71 o 
   3   4  13      186.88      180.42      5.57 o 
   4   4  13       89.70       83.54      3.80 o 
   5   4  13       25.51       22.70      2.22 o 
   6   4  13      302.87      300.88      8.66 o 
   7   4  13      210.02      216.14      5.89 o 
   8   4  13       90.54       99.36      3.64 o 
   9   4  13      118.41      143.66      3.89 o 
   1   5  13      285.86      280.83      7.27 o 
   2   5  13       46.81       51.10      3.13 o 
   3   5  13        5.05        4.89      1.68 o 
   4   5  13       35.96       39.20      2.63 o 
   5   5  13      326.39      315.13      8.90 o 
   6   5  13      186.32      187.76      5.39 o 
   7   5  13      340.18      349.37      8.61 o 
   8   5  13      125.07      151.86      4.13 o 
   1   6  13       68.62       70.11      3.50 o 
   2   6  13       46.75       45.55      3.03 o 
   3   6  13        9.37       10.14      1.56 o 
   4   6  13        4.70        7.96      1.62 o 
   5   6  13       37.63       32.33      2.41 o 
   6   6  13        8.11        8.92      1.46 o 
   7   6  13        5.89        4.37      1.24 o 
   1   7  13       22.51       24.79      2.25 o 
   2   7  13       14.90       18.02      1.91 o 
   3   7  13       10.92       11.88      1.71 o 
   4   7  13       24.94       29.01      2.07 o 
   5   7  13       79.65       84.30      3.05 o 
   1   8  13       42.37       41.56      2.25 o 
   2   8  13        2.35        3.22      1.12 o 
   3   8  13       16.18       22.37      1.57 o 
   0   0  14      438.99      439.98      9.91 o 
   2   0  14      651.53      738.39     13.80 o 
   4   0  14       35.59       34.31      2.53 o 
   6   0  14      215.65      193.97      5.81 o 
   8   0  14      135.18      150.37      4.84 o 
  10   0  14      403.06      497.69      9.43 o 
   0   1  14      238.63      256.17      7.34 o 
   1   1  14       59.93       67.36      3.07 o 
   2   1  14      222.65      225.13      6.95 o 
   3   1  14      684.43      682.10     13.51 o 
   4   1  14       68.38       63.69      3.42 o 
   5   1  14      253.56      245.73      7.78 o 
   6   1  14        3.34        5.17      1.45 o 
   7   1  14      271.46      265.53      8.11 o 
   8   1  14      149.69      146.18      4.81 o 
   9   1  14      202.42      216.86      5.49 o 
  10   1  14       30.20       26.39      1.85 o 
   0   2  14       24.96       20.91      2.06 o 
   1   2  14      180.85      183.38      5.24 o 
   2   2  14      740.59      754.15     14.30 o 
   3   2  14       50.53       56.04      3.14 o 
   4   2  14        9.07        7.46      1.76 o 
   5   2  14      127.65      100.98      4.24 o 
   6   2  14       79.14       91.07      4.03 o 
   7   2  14       63.60       66.29      3.40 o 
   8   2  14       13.46       13.32      1.77 o 
   9   2  14       72.30       80.29      3.17 o 
  10   2  14       75.60       99.72      3.06 o 
   0   3  14      126.29      120.92      4.34 o 
   1   3  14      127.25      130.52      4.52 o 
   2   3  14      328.28      342.01      9.22 o 
   3   3  14      278.08      252.40      7.81 o 
   4   3  14       44.41       43.63      2.80 o 
   5   3  14      444.33      425.13     10.62 o 
   6   3  14      153.67      148.04      5.02 o 
   7   3  14      104.07      104.26      4.10 o 
   8   3  14       41.40       46.00      2.66 o 
   9   3  14      151.27      156.25      4.20 o 
   0   4  14        9.23       12.62      1.82 o 
   1   4  14       23.78       23.21      2.23 o 
   2   4  14       44.68       45.41      2.85 o 
   3   4  14       16.56       16.02      1.95 o 
   4   4  14       27.58       22.30      2.44 o 
   5   4  14        2.73        5.59      1.63 o 
   6   4  14       23.50       21.57      2.43 o 
   7   4  14       15.83       14.02      1.82 o 
   8   4  14       13.16       16.00      1.57 o 
   9   4  14       59.97       70.96      2.52 o 
   0   5  14       87.01       89.40      4.19 o 
   1   5  14       68.50       75.44      3.76 o 
   2   5  14       54.53       56.00      3.25 o 
   3   5  14       74.12       80.42      3.76 o 
   4   5  14       45.40       49.50      3.04 o 
   5   5  14        3.54        3.82      1.53 o 
   6   5  14      137.96      144.27      4.55 o 
   7   5  14       29.55       27.55      2.08 o 
   8   5  14       23.21       31.06      1.70 o 
   0   6  14       56.58       57.57      3.24 o 
   1   6  14      124.18      133.11      4.70 o 
   2   6  14       38.32       43.91      2.78 o 
   3   6  14        1.28        0.75      1.69 o 
   4   6  14       85.53       95.51      3.71 o 
   5   6  14      123.65      130.29      4.14 o 
   6   6  14        6.98        4.23      1.28 o 
   7   6  14       67.84       84.68      2.70 o 
   0   7  14      153.90      160.16      4.86 o 
   1   7  14       19.22       22.19      2.11 o 
   2   7  14        7.90        6.55      1.56 o 
   3   7  14       29.72       30.49      2.18 o 
   4   7  14       16.20       15.94      1.58 o 
   5   7  14        0.78        0.48      0.96 o 
   0   8  14      130.41      133.75      3.69 o 
   1   8  14       20.49       24.18      1.66 o 
   2   0  15       52.22       55.93      3.00 o 
   4   0  15      533.10      537.81     12.01 o 
   6   0  15      213.51      201.19      5.87 o 
   8   0  15      214.43      216.53      5.73 o 
  10   0  15      193.84      197.04      5.09 o 
   1   1  15     1142.21     1256.27     20.00 o 
   2   1  15      671.47      680.95     13.46 o 
   3   1  15      875.46      872.73     15.95 o 
   4   1  15      551.28      526.40     11.82 o 
   5   1  15      221.59      212.74      6.04 o 
   6   1  15      476.89      453.72     11.04 o 
   7   1  15      106.10       90.26      3.81 o 
   8   1  15       61.99       62.63      3.15 o 
   9   1  15       76.01       83.50      3.15 o 
  10   1  15       88.98      103.67      2.96 o 
   1   2  15      307.18      308.82      8.55 o 
   2   2  15       12.47       12.88      2.13 o 
   3   2  15      106.14      103.17      4.12 o 
   4   2  15      471.46      411.68     10.44 o 
   5   2  15       12.45        7.12      1.72 o 
   6   2  15      799.48      731.55     14.53 o 
   7   2  15       72.15       76.31      3.54 o 
   8   2  15       11.06       11.55      1.79 o 
   9   2  15       17.39       18.65      1.81 o 
   1   3  15      574.42      591.61     12.77 o 
   2   3  15      115.40      119.73      4.51 o 
   3   3  15      105.71       94.91      4.05 o 
   4   3  15      149.79      139.78      4.91 o 
   5   3  15      645.51      595.40     12.92 o 
   6   3  15       49.10       47.48      2.85 o 
   7   3  15      321.30      330.54      8.64 o 
   8   3  15      338.20      371.84      8.62 o 
   9   3  15        2.05        0.22      1.14 o 
   1   4  15      415.48      397.65     10.42 o 
   2   4  15       44.64       47.55      3.08 o 
   3   4  15      197.50      200.83      5.94 o 
   4   4  15      345.24      316.41      8.84 o 
   5   4  15       75.32       68.68      3.36 o 
   6   4  15      176.47      188.10      5.32 o 
   7   4  15       25.70       26.53      2.05 o 
   8   4  15       40.34       44.32      2.18 o 
   1   5  15      158.38      159.73      5.17 o 
   2   5  15       30.42       30.24      2.58 o 
   3   5  15      133.47      148.36      4.92 o 
   4   5  15      115.03      104.48      4.10 o 
   5   5  15       87.76       67.50      3.27 o 
   6   5  15       47.86       47.50      2.66 o 
   7   5  15        6.84       10.81      1.38 o 
   1   6  15      109.08      112.21      4.13 o 
   2   6  15       46.59       55.48      3.05 o 
   3   6  15      185.63      201.31      5.50 o 
   4   6  15       70.91       74.15      3.21 o 
   5   6  15       44.27       41.04      2.23 o 
   6   6  15      123.95      130.86      3.63 o 
   1   7  15       12.02       14.66      1.66 o 
   2   7  15      121.87      135.49      4.12 o 
   3   7  15        2.18        4.66      1.12 o 
   4   7  15        4.42        5.52      1.11 o 
   0   0  16      872.44      901.30     16.26 o 
   2   0  16     1329.82     1358.15     21.59 o 
   4   0  16      643.64      658.12     13.74 o 
   6   0  16       10.78       14.48      1.87 o 
   8   0  16       21.31       27.64      2.27 o 
   0   1  16     1738.80     1743.02     25.62 o 
   1   1  16     1109.64     1166.06     19.35 o 
   2   1  16      644.16      671.26     13.60 o 
   3   1  16        0.50        0.83      1.89 o 
   4   1  16      223.28      222.27      6.22 o 
   5   1  16      468.87      450.57     10.95 o 
   6   1  16      134.25      130.27      4.68 o 
   7   1  16       34.93       37.02      2.47 o 
   8   1  16       24.77       24.32      1.97 o 
   9   1  16       22.37       21.34      1.72 o 
   0   2  16      150.92      125.05      4.59 o 
   1   2  16       75.73       73.24      3.57 o 
   2   2  16      353.34      335.54      9.25 o 
   3   2  16       44.53       51.34      3.18 o 
   4   2  16      547.06      498.56     11.56 o 
   5   2  16       32.59       34.50      2.61 o 
   6   2  16      170.46      166.58      5.18 o 
   7   2  16       35.33       39.26      2.44 o 
   8   2  16       54.47       54.23      2.57 o 
   9   2  16      150.33      183.33      5.11 o 
   0   3  16      170.18      162.05      5.19 o 
   1   3  16      288.54      259.99      8.13 o 
   2   3  16      156.42      154.65      5.09 o 
   3   3  16      427.18      407.30     10.37 o 
   4   3  16      192.36      179.85      5.51 o 
   5   3  16       46.39       43.54      2.79 o 
   6   3  16      149.30      135.54      4.62 o 
   7   3  16       30.60       35.11      2.25 o 
   8   3  16       71.58       72.93      2.88 o 
   0   4  16      642.70      616.69     13.19 o 
   1   4  16      105.02      100.56      4.13 o 
   2   4  16      437.18      419.47     10.52 o 
   3   4  16       36.63       36.15      2.69 o 
   4   4  16      327.30      295.25      8.54 o 
   5   4  16       74.84       73.77      3.31 o 
   6   4  16       53.64       51.35      2.75 o 
   7   4  16      186.49      203.00      5.89 o 
   8   4  16       54.62       68.53      2.53 o 
   0   5  16      176.87      184.14      5.55 o 
   1   5  16      220.43      229.40      6.23 o 
   2   5  16       12.30       10.91      1.78 o 
   3   5  16       85.51       86.45      3.79 o 
   4   5  16       16.69       16.35      1.93 o 
   5   5  16      249.06      246.05      6.98 o 
   6   5  16       25.48       21.31      1.72 o 
   7   5  16       76.32       92.96      2.96 o 
   0   6  16       57.42       57.41      2.99 o 
   1   6  16       94.08      103.04      3.81 o 
   2   6  16       46.38       53.94      2.86 o 
   3   6  16      121.33      127.08      4.11 o 
   4   6  16        2.05        3.44      1.20 o 
   5   6  16       46.85       42.80      2.30 o 
   0   7  16      145.22      137.34      3.98 o 
   1   7  16       31.12       31.41      2.03 o 
   2   7  16       61.24       67.49      2.64 o 
   3   7  16       26.87       25.15      1.73 o 
   2   0  17      670.32      693.45     14.07 o 
   4   0  17      270.00      234.36      7.62 o 
   6   0  17       97.39      110.02      4.19 o 
   8   0  17       74.38       71.06      2.92 o 
   1   1  17      338.56      364.40      9.76 o 
   2   1  17      263.15      276.58      8.33 o 
   3   1  17      155.34      152.45      5.06 o 
   4   1  17      202.19      183.17      5.53 o 
   5   1  17      264.16      222.63      6.12 o 
   6   1  17       15.16       17.14      2.08 o 
   7   1  17        9.18        8.79      1.48 o 
   8   1  17       16.84       17.62      1.66 o 
   9   1  17       22.46       22.27      1.52 o 
   1   2  17      470.65      464.51     11.10 o 
   2   2  17      358.45      355.50      9.61 o 
   3   2  17       54.06       56.10      3.33 o 
   4   2  17      215.00      201.76      5.84 o 
   5   2  17        5.99        6.29      1.50 o 
   6   2  17        8.51        7.67      1.67 o 
   7   2  17        9.27       14.28      1.65 o 
   8   2  17        6.77        6.87      1.20 o 
   1   3  17       74.00       59.89      3.31 o 
   2   3  17       31.94       32.70      2.54 o 
   3   3  17     1002.02      964.15     17.35 o 
   4   3  17        8.41       10.62      1.84 o 
   5   3  17       45.57       31.50      2.37 o 
   6   3  17       56.35       43.18      2.58 o 
   7   3  17       12.61       14.09      1.58 o 
   8   3  17       19.11       20.44      1.78 o 
   1   4  17      234.78      214.89      6.05 o 
   2   4  17       75.37       77.01      3.61 o 
   3   4  17      165.93      158.96      5.09 o 
   4   4  17       42.37       51.55      2.91 o 
   5   4  17        5.81        6.54      1.26 o 
   6   4  17       89.84       95.37      3.39 o 
   7   4  17       39.65       30.13      2.06 o 
   1   5  17       58.29       51.78      3.01 o 
   2   5  17      109.01      103.34      3.99 o 
   3   5  17       64.61       66.55      3.08 o 
   4   5  17       37.50       35.08      2.37 o 
   5   5  17       43.71       42.92      2.35 o 
   6   5  17        4.89        2.41      1.14 o 
   1   6  17       41.18       42.36      2.36 o 
   2   6  17       30.78       29.43      2.12 o 
   3   6  17       89.54       88.45      3.20 o 
   4   6  17       95.15      104.51      3.26 o 
   1   7  17        5.95        8.22      1.21 o 
   0   0  18     2514.25     2618.54     35.37 o 
   2   0  18      583.56      598.96     13.01 o 
   4   0  18      141.07      148.84      5.10 o 
   6   0  18       44.65       39.63      2.63 o 
   8   0  18       20.08       24.17      1.82 o 
   0   1  18      831.59      807.00     15.64 o 
   1   1  18       51.37       54.84      3.27 o 
   2   1  18      605.22      581.81     12.73 o 
   3   1  18      422.30      399.27     10.13 o 
   4   1  18      249.91      237.33      6.46 o 
   5   1  18       80.65       76.25      3.63 o 
   6   1  18       61.46       61.65      2.99 o 
   7   1  18       35.45       38.86      2.37 o 
   8   1  18        6.02        4.49      1.18 o 
   0   2  18     3245.60     3244.50     41.90 o 
   1   2  18      219.28      250.33      6.65 o 
   2   2  18       50.66       57.27      3.40 o 
   3   2  18       23.39       28.35      2.27 o 
   4   2  18       38.56       31.56      2.54 o 
   5   2  18       29.93       34.75      2.29 o 
   6   2  18       25.91       26.58      2.19 o 
   7   2  18       47.03       49.20      2.58 o 
   8   2  18       14.66       18.04      1.62 o 
   0   3  18      344.08      320.71      9.14 o 
   1   3  18     1045.11      995.78     17.78 o 
   2   3  18      249.26      266.83      6.81 o 
   3   3  18      202.82      179.10      5.51 o 
   4   3  18        2.68        1.14      1.73 o 
   5   3  18       49.13       53.11      2.86 o 
   6   3  18       54.31       46.62      2.61 o 
   7   3  18       44.31       47.81      2.54 o 
   0   4  18      599.83      612.35     12.80 o 
   1   4  18       99.43       90.96      3.94 o 
   2   4  18      204.48      210.25      5.84 o 
   3   4  18       16.18       17.43      1.95 o 
   4   4  18       65.13       66.87      3.10 o 
   5   4  18       15.12       18.99      1.78 o 
   6   4  18        4.06        1.60      1.63 o 
   0   5  18       92.00       90.00      3.61 o 
   1   5  18       73.63       81.10      3.44 o 
   2   5  18      216.26      222.24      6.78 o 
   3   5  18      255.97      275.25      7.31 o 
   4   5  18      184.18      174.96      4.59 o 
   5   5  18       59.47       60.96      2.49 o 
   0   6  18      120.30      131.57      4.00 o 
   1   6  18       37.25       39.33      2.29 o 
   2   6  18       69.38       69.16      2.76 o 
   3   6  18       30.59       27.44      1.89 o 
   2   0  19       48.66       47.92      2.93 o 
   4   0  19      429.80      452.20     10.67 o 
   6   0  19       24.74       22.02      1.97 o 
   8   0  19       53.94       56.47      2.17 o 
   1   1  19       50.16       62.81      3.28 o 
   2   1  19       26.52       25.54      2.34 o 
   3   1  19        0.16        1.49      1.62 o 
   4   1  19       52.40       50.76      2.93 o 
   5   1  19      240.60      206.23      5.66 o 
   6   1  19       18.00       18.97      1.76 o 
   7   1  19       14.96       13.34      1.53 o 
   1   2  19      176.07      171.51      5.39 o 
   2   2  19      116.64      110.77      4.31 o 
   3   2  19        3.79        5.13      1.63 o 
   4   2  19      150.66      150.87      4.83 o 
   5   2  19       20.36       21.93      2.06 o 
   6   2  19       13.07       12.93      1.86 o 
   7   2  19       32.14       31.82      2.23 o 
   1   3  19       12.02       13.12      1.98 o 
   2   3  19        7.56        6.67      1.88 o 
   3   3  19       72.91       75.86      3.41 o 
   4   3  19       26.13       29.39      2.31 o 
   5   3  19       34.92       24.13      2.33 o 
   6   3  19       25.28       21.19      2.12 o 
   7   3  19       12.14        9.34      1.86 o 
   1   4  19       89.58       93.24      3.75 o 
   2   4  19      102.33      101.49      3.93 o 
   3   4  19       71.59       77.59      3.27 o 
   4   4  19      178.78      158.77      4.57 o 
   5   4  19       56.85       62.84      2.72 o 
   6   4  19       23.59       23.90      2.05 o 
   1   5  19       25.45       24.20      1.98 o 
   2   5  19       40.88       45.46      2.42 o 
   3   5  19        6.79        8.76      1.42 o 
   4   5  19      113.68      117.30      3.44 o 
   1   6  19       10.31        9.94      1.19 o 
   2   6  19       19.18       22.80      1.61 o 
   0   0  20     1172.34     1145.21     19.34 o 
   2   0  20       12.65       11.94      1.87 o 
   4   0  20       55.76       56.94      2.89 o 
   6   0  20       64.56       60.53      2.66 o 
   0   1  20      219.98      214.22      6.00 o 
   1   1  20       23.29       24.49      2.20 o 
   2   1  20       96.59       94.77      4.00 o 
   3   1  20       86.94       91.31      3.74 o 
   4   1  20       34.95       30.83      2.35 o 
   5   1  20       86.12       66.98      3.00 o 
   6   1  20       42.56       46.42      2.39 o 
   7   1  20       45.89       47.56      2.27 o 
   0   2  20      285.23      274.78      8.07 o 
   1   2  20       61.36       62.12      3.32 o 
   2   2  20        5.77        6.69      1.38 o 
   3   2  20        6.29        9.89      1.56 o 
   4   2  20       36.48       38.15      2.69 o 
   5   2  20       11.40        9.96      1.90 o 
   6   2  20       37.69       35.60      2.53 o 
   0   3  20        0.43        0.55      1.70 o 
   1   3  20       46.68       51.55      2.83 o 
   2   3  20       11.77       11.64      1.56 o 
   3   3  20       92.90       91.83      3.72 o 
   4   3  20       16.81       15.63      2.33 o 
   5   3  20       54.88       59.99      2.99 o 
   6   3  20       26.40       31.50      2.47 o 
   0   4  20       49.92       53.91      2.77 o 
   1   4  20       25.42       24.44      1.90 o 
   2   4  20      210.48      222.30      6.59 o 
   3   4  20      103.27      108.18      3.75 o 
   4   4  20        4.79        4.94      2.14 o 
   5   4  20        7.86        9.45      1.83 o 
   0   5  20       16.67       13.87      1.56 o 
   1   5  20       23.01       20.80      1.85 o 
   2   5  20       17.78       23.76      1.72 o 
   3   5  20       65.62       63.45      2.51 o 
   2   0  21       20.53       22.56      2.18 o 
   4   0  21        2.70        3.48      1.20 o 
   6   0  21      147.23      164.62      4.98 o 
   1   1  21      231.75      244.26      7.42 o 
   2   1  21       10.03       11.20      1.79 o 
   3   1  21       28.85       29.07      2.23 o 
   4   1  21       51.33       58.15      2.84 o 
   5   1  21       21.67       27.99      1.98 o 
   6   1  21       70.10       76.52      2.89 o 
   1   2  21       58.80       58.86      3.03 o 
   2   2  21       37.07       38.17      2.59 o 
   3   2  21       19.96       18.90      1.94 o 
   4   2  21       97.03       95.38      3.59 o 
   5   2  21       54.19       44.19      2.91 o 
   1   3  21       38.36       45.79      2.43 o 
   2   3  21       26.63       26.56      2.05 o 
   3   3  21        4.81        4.64      1.80 o 
   4   3  21       16.29       17.55      2.43 o 
   5   3  21        8.50        6.89      2.26 o 
   1   4  21        3.18        3.91      1.20 o 
   2   4  21       35.34       33.09      2.15 o 
   3   4  21       44.87       48.50      2.73 o 
   0   0  22     1146.71     1134.30     18.19 o 
   2   0  22       69.97       69.19      3.07 o 
   4   0  22       65.03       71.33      2.86 o 
   0   1  22        3.37        3.26      1.41 o 
   1   1  22       30.66       28.14      2.27 o 
   2   1  22        3.79        4.64      1.28 o 
   3   1  22       37.43       41.23      2.36 o 
   4   1  22        6.39        8.93      1.52 o 
   5   1  22       13.34       15.40      1.78 o 
   0   2  22      199.03      197.23      6.18 o 
   1   2  22       29.90       37.01      2.35 o 
   2   2  22       52.88       44.65      2.50 o 
   3   2  22        4.35        5.69      1.53 o 
   4   2  22      120.96      127.26      3.90 o 
   0   3  22        5.77        6.64      1.45 o 
   1   3  22       41.08       41.71      2.31 o 
   2   3  22        1.86        0.49      1.40 o 
   3   3  22       14.15       13.98      1.99 o 
   0   4  22       32.45       28.86      1.82 o 
   1   4  22       31.67       35.90      1.96 o 
   2   0  23       15.20       14.95      1.58 o 
   4   0  23       76.45       72.17      2.61 o 
   1   1  23       61.46       62.83      2.75 o 
   2   1  23        3.16        3.51      1.02 o 
   3   1  23       10.03       11.58      1.39 o 
   4   1  23       13.38       14.35      1.62 o 
   1   2  23      103.02      108.53      3.45 o 
   2   2  23       12.79       15.86      1.50 o 
   3   2  23       71.46       74.71      2.88 o 
   1   3  23        7.48       12.37      1.28 o 
   0   0  24       80.20       72.74      2.73 o 
   2   0  24       25.39       23.70      1.54 o 
   0   1  24      118.25      126.73      4.17 o 
   1   1  24       26.48       32.89      1.88 o 
                                                 
